# Supplementary material for: 4-Methyl-N-phenyl­benzene­sulfonamide
Source: Acta Crystallogr Sect E Struct Rep Online. 2009 May 7;65(Pt 6):o1219. doi: 10.1107/S1600536809016377 (PMC2969678; doi:10.1107/S1600536809016377)
Supplement: Supplementary file 2 [file e-65-o1219-Isup2.hkl]

# 
# h,k,l, Fc-squared, Fo-squared, sigma(Fo-squared) and status flag 
# 
data_I
_shelx_title ' GA18                             P21/C' 
_shelx_refln_list_code          4 
_shelx_F_calc_maximum      114.72 
_exptl_crystal_F_000       520.00 
_reflns_d_resolution_high  0.8381 
 
loop_ 
 _symmetry_equiv_pos_as_xyz 
 'x, y, z' 
 '-x, y+1/2, -z+1/2' 
 '-x, -y, -z' 
 'x, -y-1/2, z-1/2' 
 
_cell_length_a     8.7700 
_cell_length_b     9.7680 
_cell_length_c    16.2340 
_cell_angle_alpha  90.000 
_cell_angle_beta  113.200 
_cell_angle_gamma  90.000 
 
_shelx_F_squared_multiplier     1.000 
 
loop_ 
 _refln_index_h 
 _refln_index_k 
 _refln_index_l 
 _refln_F_squared_calc 
 _refln_F_squared_meas 
 _refln_F_squared_sigma 
 _refln_observed_status 
   1   0   0     3994.20     3831.59    708.25 o 
   2   0   0     1714.29     1694.45    252.33 o 
   3   0   0     1013.01      913.81     47.23 o 
   4   0   0      803.80      800.16      4.36 o 
   5   0   0      608.39      517.48      3.44 o 
   6   0   0      579.33      460.41      3.58 o 
   7   0   0      315.16      266.77      2.81 o 
   8   0   0        0.82        1.95      0.19 o 
   9   0   0        1.59        1.17      0.12 o 
   1   1   0     4461.84     5037.13    261.22 o 
   2   1   0    11681.07    11948.38   1632.31 o 
   3   1   0     3830.04     4408.55     17.04 o 
   4   1   0       11.19       13.12      0.43 o 
   5   1   0       14.40       10.38      0.30 o 
   6   1   0       16.42       16.95      0.49 o 
   7   1   0       11.36       12.58      0.43 o 
   8   1   0       29.69       29.74      0.81 o 
   9   1   0        6.42        7.63      0.22 o 
   0   2   0      296.15      370.78      2.01 o 
   1   2   0     8910.82     9192.35    422.59 o 
   2   2   0     5917.90     6773.83    639.50 o 
   3   2   0       97.40      132.98      1.53 o 
   4   2   0     2333.21     2096.63      9.39 o 
   5   2   0      850.50      847.34      5.30 o 
   6   2   0       67.54       73.04      1.38 o 
   7   2   0        0.47        0.13      0.18 o 
   8   2   0        7.12        6.16      0.22 o 
   9   2   0        0.01        0.10      0.13 o 
   1   3   0      687.09      741.26     37.46 o 
   2   3   0     1616.75     1663.27    136.54 o 
   3   3   0     1451.14     1836.59      8.69 o 
   4   3   0     1638.76     2033.06     10.13 o 
   5   3   0       41.27       45.20      1.14 o 
   6   3   0      297.12      303.70      3.27 o 
   7   3   0       19.46       23.77      0.67 o 
   8   3   0        0.07       -0.05      0.32 o 
   9   3   0        0.55        1.18      0.13 o 
   0   4   0      371.98      427.13      2.94 o 
   1   4   0        3.95        0.71      0.07 o 
   2   4   0       50.87       57.65      5.22 o 
   3   4   0       64.06       80.45      1.43 o 
   4   4   0        0.46        2.84      0.20 o 
   5   4   0        0.95        2.29      0.21 o 
   6   4   0        0.50        1.36      0.21 o 
   7   4   0        0.79        0.14      0.38 o 
   8   4   0       17.72       15.80      0.49 o 
   9   4   0        4.30        4.86      0.16 o 
   1   5   0      356.16      497.39     13.93 o 
   2   5   0      101.35      122.38     12.64 o 
   3   5   0       10.12       40.17      1.11 o 
   4   5   0       16.00       16.67      0.52 o 
   5   5   0       35.75       40.44      1.12 o 
   6   5   0       56.43       62.68      1.44 o 
   7   5   0       19.06       18.57      0.59 o 
   8   5   0        2.28        3.18      0.19 o 
   0   6   0      208.88      215.18      2.56 o 
   1   6   0        8.82        8.24      0.17 o 
   2   6   0      231.59      230.81     21.44 o 
   3   6   0        1.05        2.77      0.22 o 
   4   6   0        0.11        2.88      0.24 o 
   5   6   0       41.91       51.70      1.43 o 
   6   6   0        8.58        9.17      0.34 o 
   7   6   0       17.49       19.83      0.60 o 
   8   6   0        0.65        1.45      0.15 o 
   1   7   0      115.02      102.89      4.99 o 
   2   7   0      205.39      191.14      7.83 o 
   3   7   0       57.59       52.64      1.46 o 
   4   7   0       34.90       43.82      1.31 o 
   5   7   0       58.53       67.04      1.60 o 
   6   7   0        2.23        4.30      0.23 o 
   7   7   0        0.04        0.20      0.14 o 
   0   8   0       89.94       73.96      1.73 o 
   1   8   0       36.56       29.30      0.64 o 
   2   8   0        0.29        0.59      0.13 o 
   3   8   0        0.01       -0.13      0.43 o 
   4   8   0       15.49       15.99      0.49 o 
   5   8   0        5.98        6.75      0.26 o 
   6   8   0        4.46        6.62      0.23 o 
   1   9   0       16.98       14.38      0.34 o 
   2   9   0       21.16       20.94      2.04 o 
   3   9   0       51.00       47.82      1.32 o 
   4   9   0       13.07       15.91      0.47 o 
   5   9   0        1.58        3.69      0.19 o 
   6   9   0        2.63        2.90      0.14 o 
   0  10   0        4.19        2.62      0.22 o 
   1  10   0        1.28        1.45      0.13 o 
   2  10   0        2.27        2.55      0.20 o 
   3  10   0        4.13        4.34      0.23 o 
   4  10   0        0.23        0.14      0.31 o 
   1  11   0        4.26        3.86      1.11 o 
   2  11   0        0.02       -0.06      0.23 o 
   3  11   0        0.92        0.33      0.12 o 
  -9   1   1        4.70        4.44      0.19 o 
  -8   1   1       44.51       38.82      1.06 o 
  -7   1   1       69.48       55.65      1.20 o 
  -6   1   1       16.20       12.56      0.40 o 
  -5   1   1        0.37        1.65      0.12 o 
  -4   1   1     1719.67     1416.30      6.44 o 
  -3   1   1      396.78      377.70      2.36 o 
  -2   1   1     8295.31     5352.92   3035.04 o 
  -1   1   1      160.06      176.63      4.02 o 
   0   1   1      191.81      211.87      6.92 o 
   1   1   1      530.25      509.07    106.03 o 
   2   1   1     2632.84     3324.87    553.95 o 
   3   1   1        1.14        2.05      0.14 o 
   4   1   1        6.15        6.51      0.21 o 
   5   1   1      262.41      251.15      2.42 o 
   6   1   1       23.15       20.21      0.63 o 
   7   1   1       76.56       81.00      1.57 o 
   8   1   1        0.55       -0.12      0.33 o 
   9   1   1        0.01       -0.05      0.21 o 
  -9   2   1        0.27        0.04      0.13 o 
  -8   2   1        1.17        1.08      0.16 o 
  -7   2   1       22.02       18.48      0.55 o 
  -6   2   1       85.30       64.90      1.23 o 
  -5   2   1      141.82      121.82      1.57 o 
  -4   2   1      687.26      485.02      3.12 o 
  -3   2   1       39.57       39.92      0.75 o 
  -2   2   1     1419.80     1694.71    238.93 o 
  -1   2   1       21.44       39.80      4.12 o 
   0   2   1     8938.36     9305.49     52.31 o 
   1   2   1       83.64      109.48      9.55 o 
   2   2   1      224.72      307.30     65.65 o 
   3   2   1       15.28       23.47      0.66 o 
   4   2   1        4.45        1.87      0.20 o 
   5   2   1        6.91       18.55      0.57 o 
   6   2   1        5.62        4.75      0.22 o 
   7   2   1       50.21       43.76      1.13 o 
   8   2   1        7.50        7.39      0.23 o 
   9   2   1       10.29       11.38      0.34 o 
  -9   3   1        8.04       10.97      0.32 o 
  -8   3   1       43.14       47.22      1.14 o 
  -7   3   1       84.30       83.83      1.54 o 
  -6   3   1      704.15      665.04      4.96 o 
  -5   3   1      164.56      143.25      1.85 o 
  -4   3   1      281.22      316.64      2.86 o 
  -3   3   1     1450.59     1547.78      7.35 o 
  -2   3   1      738.49      753.12     70.58 o 
  -1   3   1     1764.45     1921.61    127.66 o 
   0   3   1      630.32      630.07     12.86 o 
   1   3   1     1761.11     1985.85     36.17 o 
   2   3   1       81.09       77.83     15.31 o 
   3   3   1       17.79       22.71      0.70 o 
   4   3   1        2.45        1.63      0.16 o 
   5   3   1      270.40      279.04      2.94 o 
   6   3   1      285.86      305.09      3.29 o 
   7   3   1       97.24       89.19      1.57 o 
   8   3   1        3.77        4.83      0.20 o 
   9   3   1        1.72        1.59      0.12 o 
  -9   4   1       14.30       18.52      0.52 o 
  -8   4   1        9.46        7.38      0.27 o 
  -7   4   1       10.47       14.10      0.41 o 
  -6   4   1       95.55       98.26      1.83 o 
  -5   4   1      692.18      669.26      4.80 o 
  -4   4   1      569.43      586.16      4.45 o 
  -3   4   1      306.44      290.30      2.65 o 
  -2   4   1       47.43       56.82      3.16 o 
  -1   4   1      164.64      178.52      5.34 o 
   0   4   1      708.62      734.29     10.10 o 
   1   4   1        6.52        4.29      0.11 o 
   2   4   1      811.26      877.52    111.95 o 
   3   4   1      172.17      188.91      2.32 o 
   4   4   1       94.08      101.05      1.84 o 
   5   4   1       29.57       26.51      0.81 o 
   6   4   1        0.51        0.78      0.20 o 
   7   4   1        9.06       10.71      0.31 o 
   8   4   1       41.86       47.89      1.07 o 
  -8   5   1       46.31       52.32      1.16 o 
  -7   5   1       45.34       47.50      1.26 o 
  -6   5   1       42.94       41.12      1.22 o 
  -5   5   1       76.88       95.92      1.96 o 
  -4   5   1       39.20       41.99      1.22 o 
  -3   5   1       72.33       81.45      1.48 o 
  -2   5   1     1222.33     1263.09     84.40 o 
  -1   5   1       48.36       39.35      0.74 o 
   0   5   1       11.98       10.10      0.36 o 
   1   5   1       56.60       63.99      3.04 o 
   2   5   1       17.24       19.70      2.48 o 
   3   5   1        2.17        1.59      0.18 o 
   4   5   1       23.93       35.93      0.99 o 
   5   5   1      229.68      287.28      3.38 o 
   6   5   1        3.09        4.20      0.25 o 
   7   5   1       36.42       38.44      1.06 o 
   8   5   1        4.22        5.52      0.21 o 
  -8   6   1        2.05        2.79      0.18 o 
  -7   6   1        6.86        8.80      0.27 o 
  -6   6   1       63.64       77.22      1.75 o 
  -5   6   1       46.00       58.78      1.57 o 
  -4   6   1      168.60      212.63      2.88 o 
  -3   6   1       61.21       65.94      1.50 o 
  -2   6   1       67.19       63.28      5.78 o 
  -1   6   1       12.80        8.44      0.20 o 
   0   6   1       51.07       61.83      4.48 o 
   1   6   1      154.82      129.44      7.97 o 
   2   6   1       61.47       57.84      6.17 o 
   3   6   1       94.27      110.05      1.95 o 
   4   6   1       45.64       57.98      1.45 o 
   5   6   1       75.59       84.74      1.82 o 
   6   6   1        4.13        6.51      0.26 o 
   7   6   1       16.22       19.83      0.58 o 
   8   6   1        5.84        8.52      0.24 o 
  -7   7   1        7.54       10.08      0.27 o 
  -6   7   1        5.46        6.14      0.27 o 
  -5   7   1        1.61        3.32      0.26 o 
  -4   7   1       63.89       82.78      1.83 o 
  -3   7   1       72.26       71.44      1.68 o 
  -2   7   1       62.15       61.91      7.07 o 
  -1   7   1        8.10        9.89      0.21 o 
   0   7   1        9.90        7.91      0.42 o 
   1   7   1       29.42       27.87      0.65 o 
   2   7   1        3.67        5.65      2.06 o 
   3   7   1        0.67        1.17      0.20 o 
   4   7   1        0.40        0.74      0.20 o 
   5   7   1       32.27       34.46      1.02 o 
   6   7   1       33.36       41.09      1.13 o 
   7   7   1        0.73        0.62      0.15 o 
  -7   8   1        0.19        0.24      0.25 o 
  -6   8   1        2.00        2.51      0.19 o 
  -5   8   1        0.43        0.78      0.16 o 
  -4   8   1        0.15        0.13      0.35 o 
  -3   8   1       16.75       15.35      0.44 o 
  -2   8   1       24.59       22.84      2.66 o 
  -1   8   1        8.07        6.16      0.35 o 
   0   8   1       35.31       27.50      3.08 o 
   1   8   1        9.37        7.85      0.80 o 
   2   8   1       17.01       15.46      0.69 o 
   3   8   1        2.73        4.21      0.25 o 
   4   8   1        0.16        0.03      0.38 o 
   5   8   1        0.40        0.54      0.14 o 
   6   8   1        0.01        0.02      0.31 o 
  -6   9   1        4.58        5.02      0.19 o 
  -5   9   1        0.01        0.35      0.16 o 
  -4   9   1        0.32       -0.21      0.38 o 
  -3   9   1        2.97        2.63      0.24 o 
  -2   9   1        0.95        1.11      0.13 o 
  -1   9   1       72.14       65.08      6.57 o 
   0   9   1       33.98       20.73      2.72 o 
   1   9   1        1.25        1.81      0.35 o 
   2   9   1       15.79       14.40      1.15 o 
   3   9   1        2.92        3.32      0.22 o 
   4   9   1        2.33        2.28      0.19 o 
   5   9   1        5.74        6.14      0.22 o 
  -5  10   1        3.59        5.29      0.19 o 
  -4  10   1       39.56       46.50      1.07 o 
  -3  10   1       31.39       27.60      0.81 o 
  -2  10   1        0.89        0.35      0.10 o 
  -1  10   1       10.61        8.48      1.10 o 
   0  10   1       15.72        9.86      0.84 o 
   1  10   1       12.38        9.81      1.77 o 
   2  10   1       37.99       30.60      0.59 o 
   3  10   1       39.55       31.52      0.94 o 
   4  10   1        2.00        1.91      0.16 o 
  -3  11   1        9.39        9.86      0.30 o 
  -2  11   1       22.76       20.44      0.90 o 
  -1  11   1        2.94        2.33      0.73 o 
   0  11   1        4.54        1.64      0.17 o 
   1  11   1        5.84        4.11      1.29 o 
   2  11   1        4.26        3.03      0.47 o 
  -9   0   2       18.61       18.48      0.56 o 
  -8   0   2      151.62      113.73      1.68 o 
  -7   0   2       59.09       39.26      0.98 o 
  -6   0   2       32.61       30.90      0.76 o 
  -5   0   2      110.52       77.09      1.03 o 
  -4   0   2       12.10       15.71      0.41 o 
  -3   0   2      419.97      297.71     43.55 o 
  -2   0   2      577.84      191.07    233.01 o 
  -1   0   2    13161.12     9741.74    621.11 o 
   0   0   2     1930.33     1598.28     38.52 o 
   1   0   2     6938.06     6867.33     31.05 o 
   2   0   2     1923.50     2292.42    219.51 o 
   3   0   2     4528.01     4493.18    952.19 o 
   4   0   2        2.97       10.67      0.31 o 
   5   0   2      427.24      389.48      3.23 o 
   6   0   2      191.12      180.31      2.28 o 
   7   0   2        4.84        7.35      0.27 o 
   8   0   2       14.27       13.97      0.44 o 
   9   0   2       17.14       21.70      0.64 o 
  -9   1   2        3.74        4.04      0.18 o 
  -8   1   2       51.79       44.78      1.09 o 
  -7   1   2      128.79       94.85      1.51 o 
  -6   1   2      520.72      349.23      2.83 o 
  -5   1   2       89.33       73.91      1.09 o 
  -4   1   2      186.35      149.49      1.35 o 
  -3   1   2      272.17      228.34      1.58 o 
  -2   1   2       35.85       28.64      6.46 o 
  -1   1   2        1.94        5.17      0.29 o 
   0   1   2     8441.45     9349.41    132.37 o 
   1   1   2     6111.88     7535.78    195.27 o 
   2   1   2     1053.37     1239.46    182.53 o 
   3   1   2        1.23        2.17      0.12 o 
   4   1   2       30.44       37.40      0.93 o 
   5   1   2      542.22      535.58      3.90 o 
   6   1   2      186.19      192.03      2.34 o 
   7   1   2      127.07      126.43      1.89 o 
   8   1   2        5.40        6.04      0.21 o 
   9   1   2        0.04       -0.03      0.24 o 
  -9   2   2       11.66       12.87      0.37 o 
  -8   2   2       12.39       10.41      0.30 o 
  -7   2   2       16.43       13.48      0.41 o 
  -6   2   2        1.19        4.96      0.19 o 
  -5   2   2        4.88        5.56      0.18 o 
  -4   2   2      507.80      514.00      3.30 o 
  -3   2   2      564.70      505.64      2.89 o 
  -2   2   2      944.21      926.70     80.01 o 
  -1   2   2     2376.12     2545.64    162.87 o 
   0   2   2      256.29      273.82     14.61 o 
   1   2   2       34.83       29.58      4.81 o 
   2   2   2        5.34        4.48      1.26 o 
   3   2   2      296.13      419.73      3.38 o 
   4   2   2     2078.23     2424.08     11.15 o 
   5   2   2      174.48      195.78      2.43 o 
   6   2   2        2.38        6.60      0.24 o 
   7   2   2       32.47       31.64      0.84 o 
   8   2   2        3.12        3.84      0.18 o 
  -9   3   2        0.00        0.16      0.30 o 
  -8   3   2        0.74       -0.27      0.37 o 
  -7   3   2        4.73        3.68      0.19 o 
  -6   3   2        5.73        7.05      0.26 o 
  -5   3   2       81.30       69.59      1.18 o 
  -4   3   2      234.46      236.48      2.27 o 
  -3   3   2     1075.23     1146.64      5.60 o 
  -2   3   2      650.90      669.07     41.57 o 
  -1   3   2      757.98      805.76     25.89 o 
   0   3   2     1090.44     1179.59     46.36 o 
   1   3   2      124.67      164.42     12.05 o 
   2   3   2     1123.69     1197.01    184.06 o 
   3   3   2      397.04      525.72      3.98 o 
   4   3   2        1.12        0.62      0.15 o 
   5   3   2       97.30      102.79      1.77 o 
   6   3   2       10.78       14.81      0.49 o 
   7   3   2        1.71        2.09      0.18 o 
   8   3   2        2.20        4.48      0.20 o 
  -9   4   2        1.11        1.68      0.15 o 
  -8   4   2       16.79       15.81      0.47 o 
  -7   4   2       61.66       64.62      1.49 o 
  -6   4   2        6.48        6.34      0.27 o 
  -5   4   2       42.34       45.05      1.22 o 
  -4   4   2      152.98      175.74      2.10 o 
  -3   4   2       12.62       18.47      0.55 o 
  -2   4   2        5.13       11.54      1.79 o 
  -1   4   2      199.89      204.17     11.02 o 
   0   4   2      147.42      159.59      5.17 o 
   1   4   2      574.04      657.55     31.73 o 
   2   4   2      956.19     1017.43    113.05 o 
   3   4   2      109.47      161.62      2.16 o 
   4   4   2       60.12       70.91      1.53 o 
   5   4   2        1.60        1.24      0.20 o 
   6   4   2       22.08       25.05      0.79 o 
   7   4   2        0.65        0.89      0.16 o 
   8   4   2        4.88        5.04      0.21 o 
  -9   5   2        0.35        0.22      0.25 o 
  -8   5   2        6.01        6.45      0.27 o 
  -7   5   2        0.06        0.05      0.36 o 
  -6   5   2      100.39      100.60      1.86 o 
  -5   5   2       49.45       51.39      1.40 o 
  -4   5   2       26.89       34.84      1.06 o 
  -3   5   2        0.98        0.80      0.14 o 
  -2   5   2      796.47      750.16     83.25 o 
  -1   5   2       64.29       70.55      0.88 o 
   0   5   2      174.61      213.87      1.55 o 
   1   5   2        0.49        0.84      0.42 o 
   2   5   2      154.00      143.15     13.66 o 
   3   5   2       42.68       43.96      1.17 o 
   4   5   2        9.98       14.41      0.44 o 
   5   5   2      135.36      130.07      2.07 o 
   6   5   2        6.49        7.78      0.26 o 
   7   5   2        5.96        6.70      0.23 o 
   8   5   2        0.02       -0.21      0.23 o 
  -8   6   2        4.13        5.11      0.22 o 
  -7   6   2        1.25        1.14      0.20 o 
  -6   6   2      161.63      200.57      2.91 o 
  -5   6   2       17.11       19.95      0.58 o 
  -4   6   2      196.48      223.50      2.95 o 
  -3   6   2      138.97      161.14      2.30 o 
  -2   6   2        5.18        6.51      2.30 o 
  -1   6   2       48.22       40.27      2.53 o 
   0   6   2       75.56       72.66     10.57 o 
   1   6   2      269.09      290.19     16.03 o 
   2   6   2      123.61      115.80      4.89 o 
   3   6   2       51.58       55.95      1.43 o 
   4   6   2       66.44       79.55      1.74 o 
   5   6   2      148.61      172.70      2.58 o 
   6   6   2        0.21       -0.11      0.41 o 
   7   6   2        0.00        0.13      0.33 o 
  -8   7   2        0.65        0.91      0.12 o 
  -7   7   2        7.72       13.08      0.41 o 
  -6   7   2       51.93       60.71      1.52 o 
  -5   7   2       18.46       18.32      0.59 o 
  -4   7   2       96.20      109.36      2.14 o 
  -3   7   2       91.07       99.65      1.98 o 
  -2   7   2        7.65        5.87      0.71 o 
  -1   7   2        9.61        9.84      0.21 o 
   0   7   2       89.88       74.20      9.76 o 
   1   7   2      187.21      177.82      2.91 o 
   2   7   2      130.48      117.66      1.69 o 
   3   7   2       72.93       70.95      1.60 o 
   4   7   2        4.29        8.21      0.32 o 
   5   7   2       18.47       21.06      0.65 o 
   6   7   2        0.32        0.77      0.16 o 
   7   7   2       12.87       18.60      0.50 o 
  -7   8   2        6.72        7.27      0.21 o 
  -6   8   2       39.33       43.12      1.11 o 
  -5   8   2        0.40        0.88      0.18 o 
  -4   8   2        5.48        8.67      0.30 o 
  -3   8   2       47.77       52.15      1.51 o 
  -2   8   2      116.47      100.73     17.80 o 
  -1   8   2      259.48      271.01      4.73 o 
   0   8   2        0.10        2.22      1.40 o 
   1   8   2       31.80       31.06      2.93 o 
   2   8   2       38.71       32.76      0.74 o 
   3   8   2      112.58      102.78      1.95 o 
   4   8   2       30.93       35.81      0.98 o 
   5   8   2        3.46        4.92      0.22 o 
   6   8   2        8.26       11.97      0.35 o 
  -6   9   2        3.99        6.54      0.21 o 
  -5   9   2        5.84        7.97      0.26 o 
  -4   9   2       11.41       13.06      0.35 o 
  -3   9   2       15.54       18.85      0.58 o 
  -2   9   2       35.90       31.11      2.46 o 
  -1   9   2        0.12        0.49      0.14 o 
   0   9   2      125.00       89.31     18.18 o 
   1   9   2       73.77       57.73     10.85 o 
   2   9   2       25.49       22.80      0.72 o 
   3   9   2        4.67        5.36      0.26 o 
   4   9   2        0.15        0.44      0.16 o 
   5   9   2        0.91        0.26      0.27 o 
  -5  10   2        0.08       -0.25      0.25 o 
  -4  10   2        2.87        4.19      0.22 o 
  -3  10   2        4.02        4.78      0.23 o 
  -2  10   2       12.99       11.73      0.80 o 
  -1  10   2        3.17        3.69      0.41 o 
   0  10   2       18.01        9.12      1.73 o 
   1  10   2        0.03        0.01      0.15 o 
   2  10   2        5.06        5.52      0.52 o 
   3  10   2        8.01        8.27      0.26 o 
   4  10   2        1.11        1.74      0.13 o 
  -3  11   2        0.75        1.07      0.14 o 
  -2  11   2        1.64        2.41      0.12 o 
  -1  11   2        3.35        2.90      0.63 o 
   0  11   2        3.59        1.74      0.28 o 
   1  11   2        2.94        2.94      1.10 o 
   2  11   2        1.96        2.14      0.44 o 
 -10   1   3        1.96        2.18      0.14 o 
  -9   1   3        1.07        0.96      0.12 o 
  -8   1   3       35.22       23.70      0.70 o 
  -7   1   3        4.53        3.59      0.19 o 
  -6   1   3        1.81        8.01      0.23 o 
  -5   1   3        4.70        4.83      0.14 o 
  -4   1   3       50.54       41.21      0.66 o 
  -3   1   3       64.78       64.06      0.73 o 
  -2   1   3      454.88      391.71     18.92 o 
  -1   1   3     8996.10     7957.83   1090.25 o 
   0   1   3     4521.63     4847.94    143.41 o 
   1   1   3      212.36      188.31     58.55 o 
   2   1   3      180.57      203.39     32.30 o 
   3   1   3       22.04       30.05      0.79 o 
   4   1   3        4.97        1.84      0.18 o 
   5   1   3       83.50       79.38      1.39 o 
   6   1   3        2.44        1.69      0.20 o 
   7   1   3        9.76        8.07      0.25 o 
   8   1   3        0.79        0.91      0.13 o 
  -9   2   3        5.27        6.59      0.20 o 
  -8   2   3      106.72       84.75      1.51 o 
  -7   2   3      271.66      204.35      2.29 o 
  -6   2   3      115.54      103.99      1.51 o 
  -5   2   3       28.15       18.89      0.51 o 
  -4   2   3      155.95      132.08      1.41 o 
  -3   2   3      237.06      235.79      1.70 o 
  -2   2   3     1171.85     1070.71     88.26 o 
  -1   2   3    11567.54    12435.24   1606.43 o 
   0   2   3      127.20       84.55     11.66 o 
   1   2   3     1270.83     1300.56    148.09 o 
   2   2   3       89.41       81.40     16.06 o 
   3   2   3      708.30     1037.83      6.14 o 
   4   2   3      161.19      173.21      2.13 o 
   5   2   3       75.99       92.05      1.72 o 
   6   2   3      127.49      119.83      1.81 o 
   7   2   3       28.59       31.82      0.82 o 
   8   2   3        3.95        2.97      0.15 o 
  -9   3   3       25.76       29.90      0.89 o 
  -8   3   3        0.10        0.21      0.30 o 
  -7   3   3       81.19       80.30      1.53 o 
  -6   3   3       38.52       30.83      0.88 o 
  -5   3   3        7.19        6.78      0.19 o 
  -4   3   3     1165.28     1076.51      5.64 o 
  -3   3   3      898.45      838.29      4.33 o 
  -2   3   3        2.93        2.97      1.57 o 
  -1   3   3       17.05       18.26      0.47 o 
   0   3   3      898.51     1066.03     46.13 o 
   1   3   3      349.67      371.55     30.30 o 
   2   3   3      566.67      560.60     99.76 o 
   3   3   3      204.39      230.18      2.56 o 
   4   3   3      337.08      346.10      3.18 o 
   5   3   3       47.65       50.30      1.26 o 
   6   3   3       18.22       20.44      0.63 o 
   7   3   3        0.05        0.53      0.14 o 
   8   3   3        1.49        1.83      0.15 o 
  -9   4   3        2.60        3.68      0.19 o 
  -8   4   3       46.99       53.74      1.33 o 
  -7   4   3       21.84       24.05      0.70 o 
  -6   4   3      495.83      430.86      3.71 o 
  -5   4   3      333.30      351.20      3.34 o 
  -4   4   3       21.40       13.25      0.38 o 
  -3   4   3      170.00      186.62      1.87 o 
  -2   4   3      435.67      501.68      6.30 o 
  -1   4   3      887.51      865.48      8.90 o 
   0   4   3      370.71      359.25     16.97 o 
   1   4   3     1427.93     1586.93     39.03 o 
   2   4   3        0.67        4.74      1.97 o 
   3   4   3       18.33       21.97      0.67 o 
   4   4   3       91.85      119.22      2.04 o 
   5   4   3      206.83      215.23      2.67 o 
   6   4   3        6.88        9.71      0.30 o 
   7   4   3        8.21        9.78      0.29 o 
   8   4   3        7.49       10.81      0.31 o 
  -9   5   3       14.87       20.54      0.55 o 
  -8   5   3       49.31       53.23      1.21 o 
  -7   5   3        1.88        1.24      0.20 o 
  -6   5   3       69.95       81.31      1.90 o 
  -5   5   3      437.46      451.59      4.21 o 
  -4   5   3      174.47      185.95      2.34 o 
  -3   5   3      704.61      715.06      4.72 o 
  -2   5   3      420.64      449.53      2.47 o 
  -1   5   3       25.97       25.68      2.91 o 
   0   5   3      496.98      567.50      3.32 o 
   1   5   3      357.90      324.95     21.12 o 
   2   5   3      455.22      445.34     29.47 o 
   3   5   3      183.48      216.03      2.70 o 
   4   5   3       63.84       74.92      1.70 o 
   5   5   3        8.39        7.83      0.31 o 
   6   5   3        5.68        7.60      0.25 o 
   7   5   3        4.85        5.38      0.22 o 
  -8   6   3        0.04       -0.34      0.34 o 
  -7   6   3       45.66       59.61      1.48 o 
  -6   6   3       21.86       31.92      1.07 o 
  -5   6   3       31.28       38.71      1.11 o 
  -4   6   3        2.39        2.68      0.25 o 
  -3   6   3        1.36        1.86      0.22 o 
  -2   6   3        0.27        0.67      0.14 o 
  -1   6   3      210.80      234.26      9.57 o 
   0   6   3      141.42      136.20      5.36 o 
   1   6   3        4.28        5.47      0.43 o 
   2   6   3       12.80       13.93      1.08 o 
   3   6   3        1.93        3.89      0.25 o 
   4   6   3       38.86       40.98      1.12 o 
   5   6   3        1.21        1.70      0.22 o 
   6   6   3       13.50       20.27      0.58 o 
   7   6   3        7.64       10.55      0.32 o 
  -8   7   3        0.49        1.03      0.14 o 
  -7   7   3        0.48        0.95      0.21 o 
  -6   7   3        1.31        2.68      0.25 o 
  -5   7   3        2.28        4.88      0.30 o 
  -4   7   3      224.35      273.05      3.43 o 
  -3   7   3       73.85       91.40      1.88 o 
  -2   7   3        0.78        1.71      0.89 o 
  -1   7   3       50.49       52.91      2.23 o 
   0   7   3       22.37       18.52      3.82 o 
   1   7   3       72.59       67.13      1.13 o 
   2   7   3        1.19        1.62      0.62 o 
   3   7   3        3.30        4.13      0.26 o 
   4   7   3        1.40        1.76      0.22 o 
   5   7   3       14.98       20.39      0.67 o 
   6   7   3        0.09       -0.18      0.31 o 
  -7   8   3        0.17        0.37      0.13 o 
  -6   8   3        2.99        2.65      0.22 o 
  -5   8   3       11.11       13.62      0.46 o 
  -4   8   3        4.86        5.27      0.28 o 
  -3   8   3       11.49       13.30      0.41 o 
  -2   8   3       71.73       62.15     11.95 o 
  -1   8   3        9.21        9.24      0.38 o 
   0   8   3       38.25       29.16      7.86 o 
   1   8   3       61.40       47.87      7.37 o 
   2   8   3       42.18       39.53      2.63 o 
   3   8   3        2.91        3.01      0.27 o 
   4   8   3        0.62        0.02      0.44 o 
   5   8   3        2.51        2.48      0.18 o 
   6   8   3        0.99        0.92      0.13 o 
  -6   9   3       13.68       14.99      0.45 o 
  -5   9   3        2.69        3.19      0.21 o 
  -4   9   3       20.89       23.69      0.72 o 
  -3   9   3       14.82       14.86      0.45 o 
  -2   9   3        5.74        5.42      0.65 o 
  -1   9   3       13.59       13.37      0.35 o 
   0   9   3        0.04        1.87      1.03 o 
   1   9   3       34.62       24.29      5.81 o 
   2   9   3       35.06       32.09      3.22 o 
   3   9   3       10.45        8.30      0.29 o 
   4   9   3        2.30        2.77      0.18 o 
   5   9   3        0.36        0.50      0.11 o 
  -5  10   3        5.78        7.30      0.24 o 
  -4  10   3        9.08       10.66      0.33 o 
  -3  10   3        0.68        0.78      0.19 o 
  -2  10   3        4.88        4.27      0.24 o 
  -1  10   3       32.74       33.43      4.01 o 
   0  10   3        0.51        0.19      0.15 o 
   1  10   3        0.65        0.85      0.11 o 
   2  10   3       24.46       18.50      2.54 o 
   3  10   3        0.09        0.16      0.15 o 
   4  10   3        1.62        1.72      0.13 o 
  -3  11   3       17.80       18.74      0.57 o 
  -2  11   3        3.14        3.03      0.17 o 
  -1  11   3        0.03        0.10      0.11 o 
   0  11   3        7.65        4.00      1.22 o 
   1  11   3        0.67        0.59      0.20 o 
   2  11   3        3.04        2.69      0.67 o 
 -10   0   4       19.57       16.91      0.47 o 
  -9   0   4        3.75        2.30      0.14 o 
  -8   0   4       57.43       42.87      1.03 o 
  -7   0   4      466.12      339.82      2.89 o 
  -6   0   4      116.68       88.37      1.23 o 
  -5   0   4        2.74        3.05      0.11 o 
  -4   0   4       32.23       26.36      0.52 o 
  -3   0   4      525.34      456.24     23.07 o 
  -2   0   4       83.89       81.86      1.83 o 
  -1   0   4      112.02       85.77      1.49 o 
   0   0   4     3631.49     3178.05    155.03 o 
   1   0   4      757.05      617.85     32.08 o 
   2   0   4        6.57        9.01      0.26 o 
   3   0   4      494.07      564.78     20.95 o 
   4   0   4        1.94        2.85      0.16 o 
   5   0   4       13.36       13.72      0.41 o 
   6   0   4        3.23        2.79      0.21 o 
   7   0   4       32.90       38.66      1.03 o 
   8   0   4        9.61        9.04      0.29 o 
 -10   1   4       22.66       25.23      0.73 o 
  -9   1   4       73.44       58.79      1.15 o 
  -8   1   4      157.34      118.27      1.72 o 
  -7   1   4      280.10      198.84      2.17 o 
  -6   1   4       26.71       17.78      0.49 o 
  -5   1   4       17.86       12.68      0.38 o 
  -4   1   4      654.86      582.10      3.17 o 
  -3   1   4     1615.28     1328.59      5.49 o 
  -2   1   4     1579.40     1337.47    118.47 o 
  -1   1   4     5101.56     4542.19    251.45 o 
   0   1   4        4.33        6.96      1.39 o 
   1   1   4      247.22      267.54     68.16 o 
   2   1   4      270.05      291.91     40.76 o 
   3   1   4      163.44      189.51      2.12 o 
   4   1   4      259.17      338.49      3.19 o 
   5   1   4       43.20       42.08      1.08 o 
   6   1   4      130.07      133.79      2.02 o 
   7   1   4        3.86        4.30      0.22 o 
   8   1   4        0.10        0.27      0.09 o 
 -10   2   4        2.54        3.62      0.18 o 
  -9   2   4        0.08        0.09      0.30 o 
  -8   2   4       33.49       25.44      0.71 o 
  -7   2   4        0.09        0.21      0.14 o 
  -6   2   4      474.15      365.15      2.96 o 
  -5   2   4      614.40      487.47      3.17 o 
  -4   2   4        5.69        4.44      0.13 o 
  -3   2   4      119.81      126.27      1.16 o 
  -2   2   4      100.58       73.55      1.78 o 
  -1   2   4     6575.60     7138.71    623.62 o 
   0   2   4     1208.50     1317.95    171.25 o 
   1   2   4      448.65      449.90     76.14 o 
   2   2   4       24.30       18.87      3.07 o 
   3   2   4       30.05       31.83      0.85 o 
   4   2   4       29.12       33.03      0.87 o 
   5   2   4       24.30       24.68      0.77 o 
   6   2   4       11.93       13.22      0.42 o 
   7   2   4        1.84        2.98      0.16 o 
   8   2   4        5.11        6.66      0.20 o 
  -9   3   4       13.80       17.39      0.50 o 
  -8   3   4        0.06       -0.20      0.31 o 
  -7   3   4       17.73       15.64      0.46 o 
  -6   3   4        8.75        6.98      0.21 o 
  -5   3   4      124.58      116.31      1.60 o 
  -4   3   4      655.03      582.99      3.61 o 
  -3   3   4      691.75      668.55      3.64 o 
  -2   3   4      203.80      238.64     10.90 o 
  -1   3   4     3644.24     4219.90    306.98 o 
   0   3   4       45.86       56.10      5.88 o 
   1   3   4       29.87       22.01      4.18 o 
   2   3   4       16.35       14.48      3.03 o 
   3   3   4       17.89       26.97      0.78 o 
   4   3   4       21.51       64.88      1.34 o 
   5   3   4        0.15        0.70      0.16 o 
   6   3   4        9.84       10.69      0.33 o 
   7   3   4        0.04        0.04      0.28 o 
   8   3   4        1.70        2.03      0.13 o 
  -9   4   4        0.06       -0.13      0.32 o 
  -8   4   4        0.62        0.59      0.18 o 
  -7   4   4      109.83      106.39      1.81 o 
  -6   4   4       16.51       13.19      0.42 o 
  -5   4   4       18.43       20.81      0.60 o 
  -4   4   4        9.44        9.93      0.29 o 
  -3   4   4       14.41       21.20      0.63 o 
  -2   4   4      964.61     1086.67     30.59 o 
  -1   4   4       33.66       30.16      0.79 o 
   0   4   4      326.40      287.95     22.82 o 
   1   4   4      322.88      312.81     45.08 o 
   2   4   4        0.23        4.95      1.89 o 
   3   4   4       39.65       56.65      1.38 o 
   4   4   4        0.16        0.34      0.19 o 
   5   4   4        8.42        9.66      0.34 o 
   6   4   4        2.55        1.74      0.21 o 
   7   4   4        0.00       -0.23      0.32 o 
  -9   5   4        0.45        0.72      0.13 o 
  -8   5   4        0.69        0.28      0.38 o 
  -7   5   4       29.41       29.65      0.90 o 
  -6   5   4      242.63      271.50      3.29 o 
  -5   5   4      254.66      260.70      3.00 o 
  -4   5   4        2.69        3.14      0.20 o 
  -3   5   4      333.11      346.36      2.96 o 
  -2   5   4      233.28      226.57      1.96 o 
  -1   5   4      461.10      457.21      2.43 o 
   0   5   4      787.83      879.13     21.40 o 
   1   5   4      244.47      245.64     24.53 o 
   2   5   4        6.38        6.41      0.69 o 
   3   5   4       31.55       39.74      1.06 o 
   4   5   4      285.61      348.80      3.74 o 
   5   5   4       27.16       32.00      0.90 o 
   6   5   4       14.23       17.74      0.54 o 
   7   5   4        1.95        1.91      0.16 o 
  -8   6   4        0.00        0.48      0.15 o 
  -7   6   4        2.61        3.37      0.26 o 
  -6   6   4        3.91        4.22      0.28 o 
  -5   6   4       44.51       47.52      1.40 o 
  -4   6   4      284.90      295.66      3.26 o 
  -3   6   4      746.70      775.46      5.39 o 
  -2   6   4        2.22        1.88      0.81 o 
  -1   6   4       47.60       49.82      1.56 o 
   0   6   4        1.52        2.27      1.13 o 
   1   6   4      191.13      191.03      3.33 o 
   2   6   4      299.89      286.50      7.23 o 
   3   6   4      210.67      221.68      2.90 o 
   4   6   4       49.48       58.58      1.52 o 
   5   6   4       40.37       43.09      1.22 o 
   6   6   4        2.02        2.96      0.21 o 
   7   6   4        7.50        9.60      0.27 o 
  -8   7   4       10.44       13.85      0.41 o 
  -7   7   4       16.33       22.50      0.67 o 
  -6   7   4        0.92        1.16      0.20 o 
  -5   7   4       32.15       39.39      1.18 o 
  -4   7   4       30.77       31.46      0.92 o 
  -3   7   4       16.46       19.75      0.61 o 
  -2   7   4      196.26      178.22     32.18 o 
  -1   7   4      436.04      471.91     17.23 o 
   0   7   4      104.26       75.50      1.17 o 
   1   7   4       18.36       14.79      1.35 o 
   2   7   4        0.56        0.37      0.32 o 
   3   7   4       22.54       20.08      0.60 o 
   4   7   4       83.04       97.19      1.86 o 
   5   7   4       31.69       31.43      0.86 o 
   6   7   4       25.77       32.35      0.84 o 
  -7   8   4        4.63        5.70      0.22 o 
  -6   8   4       31.73       46.09      1.21 o 
  -5   8   4       45.90       57.31      1.49 o 
  -4   8   4       53.11       56.69      1.56 o 
  -3   8   4       48.01       59.03      1.62 o 
  -2   8   4      378.59      370.82     57.04 o 
  -1   8   4        0.83        1.35      0.27 o 
   0   8   4      127.05       93.90     23.10 o 
   1   8   4      310.09      250.72     38.50 o 
   2   8   4      143.96      122.40      8.40 o 
   3   8   4       59.89       54.44      1.40 o 
   4   8   4       21.86       23.16      0.72 o 
   5   8   4        1.14        2.07      0.15 o 
  -6   9   4        0.97        1.69      0.16 o 
  -5   9   4        0.39        0.70      0.19 o 
  -4   9   4        3.07        3.92      0.23 o 
  -3   9   4        1.38        2.04      0.23 o 
  -2   9   4        0.21        0.45      0.12 o 
  -1   9   4       42.27       49.34      0.93 o 
   0   9   4      107.78       72.49     22.27 o 
   1   9   4       47.12       34.56     11.05 o 
   2   9   4        0.33        0.86      0.52 o 
   3   9   4       44.47       29.09      0.80 o 
   4   9   4        7.68        7.84      0.24 o 
  -5  10   4        7.76       11.13      0.33 o 
  -4  10   4        3.94        6.89      0.25 o 
  -3  10   4        6.86        7.27      0.27 o 
  -2  10   4        1.34        1.15      0.12 o 
  -1  10   4       19.74       17.93      1.24 o 
   0  10   4        0.98        1.39      0.53 o 
   1  10   4        5.31        5.05      2.11 o 
   2  10   4       62.79       51.53     11.33 o 
   3  10   4       16.28       11.12      0.32 o 
  -3  11   4        1.51        1.33      0.13 o 
  -2  11   4        4.63        3.98      0.40 o 
  -1  11   4        0.21        0.44      0.19 o 
   0  11   4        5.42        2.91      1.37 o 
   1  11   4        4.24        3.36      1.69 o 
 -10   1   5        1.52        1.30      0.14 o 
  -9   1   5        1.97        1.59      0.14 o 
  -8   1   5        0.64        1.03      0.14 o 
  -7   1   5       93.46       67.81      1.24 o 
  -6   1   5       10.69        8.30      0.25 o 
  -5   1   5        0.60        2.57      0.12 o 
  -4   1   5        0.87        1.36      0.09 o 
  -3   1   5       85.51       67.42      0.78 o 
  -2   1   5      749.77      703.38     39.03 o 
  -1   1   5     2607.16     2477.50     78.45 o 
   0   1   5      233.37      185.53      5.43 o 
   1   1   5      616.36      668.74     30.65 o 
   2   1   5       22.48       21.10      1.42 o 
   3   1   5       36.04       34.66      0.96 o 
   4   1   5        0.45        1.33      0.20 o 
   5   1   5        4.90        5.52      0.24 o 
   6   1   5       15.24       16.52      0.50 o 
   7   1   5        4.65        6.04      0.21 o 
   8   1   5        1.62        2.25      0.13 o 
 -10   2   5       11.04       14.25      0.42 o 
  -9   2   5       48.87       39.07      0.98 o 
  -8   2   5       47.60       37.78      1.00 o 
  -7   2   5       95.11       79.17      1.37 o 
  -6   2   5      111.04       91.63      1.35 o 
  -5   2   5       94.30       90.49      1.20 o 
  -4   2   5     1711.19     1569.29      6.95 o 
  -3   2   5     1247.92     1126.04      5.04 o 
  -2   2   5     1420.80     1269.84     54.80 o 
  -1   2   5      429.85      424.73     17.74 o 
   0   2   5      625.27      637.09     71.81 o 
   1   2   5      139.86      157.85     24.89 o 
   2   2   5       65.01       68.30      5.72 o 
   3   2   5        9.06       13.69      0.42 o 
   4   2   5      268.39      325.06      3.25 o 
   5   2   5      195.75      239.14      2.93 o 
   6   2   5       17.03       19.62      0.60 o 
   7   2   5        0.81        1.46      0.14 o 
   8   2   5        0.18        0.15      0.21 o 
 -10   3   5        1.14        1.64      0.14 o 
  -9   3   5        0.48        0.49      0.16 o 
  -8   3   5       10.40        8.94      0.26 o 
  -7   3   5      172.95      131.03      1.92 o 
  -6   3   5      131.53      102.73      1.52 o 
  -5   3   5      699.43      636.50      4.17 o 
  -4   3   5       93.97      110.80      1.36 o 
  -3   3   5      573.10      506.80      3.03 o 
  -2   3   5      284.80      290.96     16.61 o 
  -1   3   5     3164.80     3778.25    440.01 o 
   0   3   5        4.54        7.20      0.65 o 
   1   3   5      276.58      255.93     36.76 o 
   2   3   5       79.37       64.20     13.92 o 
   3   3   5       55.28       73.72      1.57 o 
   4   3   5      196.08      213.90      2.61 o 
   5   3   5        0.43        0.28      0.46 o 
   6   3   5       72.94       90.66      1.69 o 
   7   3   5        3.71        5.28      0.20 o 
  -9   4   5       17.07       19.23      0.59 o 
  -8   4   5       49.78       50.30      1.22 o 
  -7   4   5      225.10      200.20      2.47 o 
  -6   4   5        1.70        1.77      0.16 o 
  -5   4   5      370.47      351.74      3.14 o 
  -4   4   5      136.73      126.43      1.62 o 
  -3   4   5      951.31      935.38      4.99 o 
  -2   4   5     1398.12     1537.36     77.28 o 
  -1   4   5       24.88       23.93      3.23 o 
   0   4   5      276.06      319.53     38.03 o 
   1   4   5      172.12      162.74     22.75 o 
   2   4   5      198.20      213.71     24.81 o 
   3   4   5      238.80      313.68      3.33 o 
   4   4   5      260.83      252.35      2.89 o 
   5   4   5        0.63        1.15      0.20 o 
   6   4   5        5.31        6.07      0.24 o 
   7   4   5        2.30        2.76      0.16 o 
  -9   5   5        0.01       -0.03      0.26 o 
  -8   5   5        0.13        0.24      0.30 o 
  -7   5   5       20.70       19.37      0.59 o 
  -6   5   5      269.41      277.69      3.25 o 
  -5   5   5      395.19      385.62      3.66 o 
  -4   5   5      100.47      107.33      1.67 o 
  -3   5   5        6.30        7.05      0.22 o 
  -2   5   5       18.13       15.89      1.25 o 
  -1   5   5        8.55       15.39      0.84 o 
   0   5   5     1386.15     1672.07    101.23 o 
   1   5   5      668.29      707.90     54.33 o 
   2   5   5       21.37       22.38      1.38 o 
   3   5   5        3.68        5.37      0.28 o 
   4   5   5        7.36        5.74      0.33 o 
   5   5   5       10.94       12.28      0.39 o 
   6   5   5        4.46        5.26      0.22 o 
   7   5   5       10.72       13.04      0.37 o 
  -8   6   5        1.06        1.62      0.19 o 
  -7   6   5        1.62        2.56      0.23 o 
  -6   6   5        0.03        0.38      0.21 o 
  -5   6   5        4.26        4.65      0.26 o 
  -4   6   5       70.50       83.51      1.67 o 
  -3   6   5      128.21      140.01      2.03 o 
  -2   6   5      110.12      127.55      1.36 o 
  -1   6   5       17.92       20.46      0.86 o 
   0   6   5       59.59       28.00     11.77 o 
   1   6   5       71.21       63.62      0.93 o 
   2   6   5       87.20       74.14      3.05 o 
   3   6   5       25.24       28.44      0.83 o 
   4   6   5        0.23        0.39      0.46 o 
   5   6   5        0.06        0.22      0.18 o 
   6   6   5        2.81        3.13      0.20 o 
  -8   7   5        0.28        0.57      0.14 o 
  -7   7   5        5.18        6.65      0.28 o 
  -6   7   5        7.37        7.09      0.31 o 
  -5   7   5        4.43        8.06      0.32 o 
  -4   7   5      128.67      144.64      2.38 o 
  -3   7   5       74.01       76.74      1.66 o 
  -2   7   5        2.07        3.34      0.49 o 
  -1   7   5      216.45      239.97      2.08 o 
   0   7   5       14.36       10.06      1.40 o 
   1   7   5        0.30        1.09      0.54 o 
   2   7   5       36.50       37.54      0.75 o 
   3   7   5        0.55        1.26      0.21 o 
   4   7   5        0.30        2.11      0.23 o 
   5   7   5        2.39        2.26      0.19 o 
   6   7   5        1.20        1.69      0.14 o 
  -7   8   5        4.84        4.38      0.21 o 
  -6   8   5        3.00        4.89      0.26 o 
  -5   8   5        2.23        1.75      0.23 o 
  -4   8   5        6.61        7.40      0.32 o 
  -3   8   5        2.06        1.53      0.22 o 
  -2   8   5        0.35        0.08      0.22 o 
  -1   8   5       24.17       27.52      0.57 o 
   0   8   5       16.76       10.89      2.78 o 
   1   8   5        0.06        0.13      0.22 o 
   2   8   5        1.92        2.40      0.49 o 
   3   8   5       10.22        7.63      0.27 o 
   4   8   5        3.96        3.02      0.19 o 
   5   8   5        2.91        2.62      0.15 o 
  -6   9   5        0.13        0.15      0.30 o 
  -5   9   5       14.01       15.69      0.45 o 
  -4   9   5       15.92       16.19      0.47 o 
  -3   9   5        0.30        0.57      0.20 o 
  -2   9   5        1.86        1.80      0.15 o 
  -1   9   5       68.80       63.76      1.14 o 
   0   9   5        4.91        3.15      0.99 o 
   1   9   5        4.45        2.53      1.12 o 
   2   9   5        4.38        3.86      0.93 o 
   3   9   5        3.56        2.86      0.20 o 
   4   9   5        0.49        0.37      0.12 o 
  -5  10   5        1.92        2.33      0.16 o 
  -4  10   5       12.89       14.57      0.46 o 
  -3  10   5       11.32       11.34      0.35 o 
  -2  10   5       27.27       27.53      2.39 o 
  -1  10   5        5.25        4.15      0.16 o 
   0  10   5        9.48        5.62      2.50 o 
   1  10   5       16.10        8.51      4.96 o 
   2  10   5        4.67        2.83      0.90 o 
   3  10   5        0.45        0.05      0.22 o 
  -3  11   5        0.87        0.48      0.13 o 
  -2  11   5        4.46        2.75      0.37 o 
  -1  11   5       11.80        8.01      0.18 o 
   0  11   5       15.51        6.50      3.30 o 
 -10   0   6        6.74        7.59      0.23 o 
  -9   0   6       57.36       44.12      0.99 o 
  -8   0   6      388.32      294.96      2.82 o 
  -7   0   6      455.19      356.85      3.01 o 
  -6   0   6        5.63        8.01      0.26 o 
  -5   0   6      383.76      368.67      2.55 o 
  -4   0   6      842.60      832.54      4.13 o 
  -3   0   6        4.34        3.74      1.35 o 
  -2   0   6     1371.04     1108.35     44.84 o 
  -1   0   6      473.47      358.54      4.14 o 
   0   0   6     2028.00     2036.21     88.46 o 
   1   0   6      202.27      193.11     10.68 o 
   2   0   6       70.04       66.01      4.31 o 
   3   0   6      313.22      381.61      7.27 o 
   4   0   6       51.15       67.50      1.37 o 
   5   0   6      154.52      186.13      2.44 o 
   6   0   6       52.13       58.69      1.32 o 
   7   0   6        8.05        9.47      0.29 o 
 -10   1   6       25.01       23.86      0.70 o 
  -9   1   6       49.02       37.85      0.96 o 
  -8   1   6       34.43       26.33      0.71 o 
  -7   1   6       77.70       57.42      1.16 o 
  -6   1   6       80.02       70.39      1.16 o 
  -5   1   6      355.72      280.50      2.21 o 
  -4   1   6       56.91       45.66      0.75 o 
  -3   1   6      141.78      171.39      1.37 o 
  -2   1   6     1200.19     1168.49     49.61 o 
  -1   1   6      123.52      103.87      7.76 o 
   0   1   6      156.45      163.47      6.45 o 
   1   1   6       26.13       21.13      0.65 o 
   2   1   6      366.55      397.94     26.66 o 
   3   1   6      263.37      313.43      3.13 o 
   4   1   6       20.53       24.28      0.75 o 
   5   1   6       79.05       85.75      1.57 o 
   6   1   6        3.23        3.77      0.20 o 
   7   1   6        3.58        5.81      0.21 o 
 -10   2   6        1.92        2.20      0.15 o 
  -9   2   6       50.77       37.50      0.95 o 
  -8   2   6        6.29        4.22      0.20 o 
  -7   2   6      125.16      100.59      1.58 o 
  -6   2   6       27.64       19.70      0.56 o 
  -5   2   6       28.28       28.30      0.74 o 
  -4   2   6       91.93       80.83      1.07 o 
  -3   2   6      866.77      848.68      4.14 o 
  -2   2   6      119.21       90.83      0.76 o 
  -1   2   6      212.60      260.45     18.05 o 
   0   2   6      344.02      299.05     28.65 o 
   1   2   6        5.02        4.56      0.30 o 
   2   2   6       32.21       39.06      6.23 o 
   3   2   6      109.97      125.94      1.90 o 
   4   2   6      246.40      268.54      3.02 o 
   5   2   6        9.59       15.23      0.47 o 
   6   2   6       18.88       22.91      0.68 o 
   7   2   6        2.48        4.19      0.18 o 
 -10   3   6        6.74        6.24      0.20 o 
  -9   3   6        0.17        0.22      0.14 o 
  -8   3   6       26.00       21.17      0.62 o 
  -7   3   6        1.20        1.04      0.19 o 
  -6   3   6       31.67       20.99      0.62 o 
  -5   3   6       88.17       87.99      1.36 o 
  -4   3   6      115.12      100.86      1.31 o 
  -3   3   6      265.98      270.48      2.07 o 
  -2   3   6      839.85      984.98     57.99 o 
  -1   3   6      526.59      531.03     81.20 o 
   0   3   6       31.06       33.57      6.00 o 
   1   3   6        0.20        2.22      1.17 o 
   2   3   6       19.52       36.95      6.87 o 
   3   3   6       92.64      117.73      2.05 o 
   4   3   6       36.77       40.48      1.09 o 
   5   3   6       12.34       13.59      0.45 o 
   6   3   6        3.95        5.04      0.23 o 
   7   3   6        1.84        2.02      0.14 o 
  -9   4   6        5.57        5.78      0.22 o 
  -8   4   6        0.21       -0.14      0.34 o 
  -7   4   6       47.25       41.37      1.11 o 
  -6   4   6        2.44        3.14      0.21 o 
  -5   4   6       41.18       37.96      1.02 o 
  -4   4   6      159.80      161.99      1.85 o 
  -3   4   6      131.35      136.12      1.56 o 
  -2   4   6        0.05        2.81      1.71 o 
  -1   4   6       62.52       41.14      7.39 o 
   0   4   6      481.71      590.99     76.53 o 
   1   4   6        5.20        9.71      2.21 o 
   2   4   6       47.02       46.90      7.32 o 
   3   4   6        6.84        6.94      0.32 o 
   4   4   6      111.77      120.00      2.00 o 
   5   4   6        3.00        3.70      0.24 o 
   6   4   6        0.72        1.10      0.16 o 
   7   4   6        1.50        2.17      0.14 o 
  -9   5   6        4.58        5.03      0.20 o 
  -8   5   6        0.64        0.34      0.36 o 
  -7   5   6        7.15        7.01      0.26 o 
  -6   5   6        7.99        8.39      0.31 o 
  -5   5   6       32.65       37.29      1.08 o 
  -4   5   6       88.11       86.40      1.51 o 
  -3   5   6      320.04      317.96      2.80 o 
  -2   5   6       65.30       88.31     15.18 o 
  -1   5   6       15.88       14.62      2.17 o 
   0   5   6      275.95      333.92     30.87 o 
   1   5   6        1.22       12.88      7.24 o 
   2   5   6      108.64      103.23      5.00 o 
   3   5   6      312.45      328.46      3.55 o 
   4   5   6       15.15       16.41      0.49 o 
   5   5   6        0.08        1.04      0.16 o 
   6   5   6        4.10        5.24      0.20 o 
  -8   6   6       19.35       23.94      0.72 o 
  -7   6   6       40.85       48.22      1.39 o 
  -6   6   6       61.66       68.53      1.64 o 
  -5   6   6        4.06        5.82      0.28 o 
  -4   6   6       15.79       15.48      0.48 o 
  -3   6   6       13.47       17.75      0.56 o 
  -2   6   6      368.99      376.49      2.47 o 
  -1   6   6       16.00       18.09      2.07 o 
   0   6   6      283.94      115.97     68.58 o 
   1   6   6       58.00       58.63      1.77 o 
   2   6   6       45.27       45.06      2.50 o 
   3   6   6        0.11        1.17      0.22 o 
   4   6   6       65.12       62.28      1.47 o 
   5   6   6       32.30       33.00      0.97 o 
   6   6   6        9.10       10.47      0.34 o 
  -8   7   6        5.69        7.68      0.24 o 
  -7   7   6       13.89       18.54      0.57 o 
  -6   7   6       50.21       66.27      1.64 o 
  -5   7   6      108.30      130.51      2.26 o 
  -4   7   6       78.47       87.73      1.83 o 
  -3   7   6       31.27       32.95      1.00 o 
  -2   7   6      183.87      193.33      6.37 o 
  -1   7   6       24.12       28.81      1.90 o 
   0   7   6       61.39       24.16      7.01 o 
   1   7   6      214.21      175.82     30.09 o 
   2   7   6       66.67       54.97      3.40 o 
   3   7   6       53.20       41.42      1.19 o 
   4   7   6       36.42       33.15      0.87 o 
   5   7   6       11.97       12.93      0.41 o 
  -7   8   6       40.03       51.36      1.13 o 
  -6   8   6        4.47        6.20      0.27 o 
  -5   8   6       17.06       19.04      0.59 o 
  -4   8   6        1.53        3.69      0.24 o 
  -3   8   6        0.08        0.03      0.18 o 
  -2   8   6        8.33        9.94      0.72 o 
  -1   8   6       95.04       94.63      2.91 o 
   0   8   6      103.91       50.20      3.20 o 
   1   8   6       67.65       47.07     13.73 o 
   2   8   6       14.38       12.86      2.07 o 
   3   8   6        0.10        0.15      0.35 o 
   4   8   6        4.44        3.87      0.18 o 
   5   8   6        4.28        4.10      0.15 o 
  -6   9   6        2.80        3.93      0.21 o 
  -5   9   6       26.19       37.23      1.05 o 
  -4   9   6       43.54       50.84      1.37 o 
  -3   9   6       14.92       14.54      0.40 o 
  -2   9   6        3.34        4.88      0.25 o 
  -1   9   6        0.23        0.42      0.20 o 
   0   9   6        2.44        1.10      0.22 o 
   1   9   6        0.09        0.03      0.24 o 
   2   9   6       53.77       36.19     10.25 o 
   3   9   6       20.99       10.44      0.32 o 
   4   9   6        4.25        3.86      0.14 o 
  -5  10   6        0.06       -0.11      0.30 o 
  -4  10   6        0.30       -0.35      0.35 o 
  -3  10   6        3.87        5.70      0.25 o 
  -2  10   6        3.48        3.47      0.59 o 
  -1  10   6        1.36        1.09      0.18 o 
   0  10   6        2.50        1.81      0.95 o 
   1  10   6       12.13        8.84      5.45 o 
   2  10   6        5.80        4.80      1.89 o 
  -2  11   6        0.65        0.49      0.10 o 
  -1  11   6        2.40        1.58      0.36 o 
 -10   1   7        8.19        8.21      0.23 o 
  -9   1   7       39.73       32.39      0.87 o 
  -8   1   7      129.65       96.93      1.57 o 
  -7   1   7      126.54      107.75      1.60 o 
  -6   1   7       75.18       59.00      1.08 o 
  -5   1   7       86.31       86.04      1.17 o 
  -4   1   7      110.46       94.87      1.12 o 
  -3   1   7      174.95      145.52      1.34 o 
  -2   1   7     1441.01     1412.22     65.86 o 
  -1   1   7     2074.65     2154.94    181.22 o 
   0   1   7        1.27        6.20      1.45 o 
   1   1   7      237.06      254.07      1.65 o 
   2   1   7      200.15      217.52     16.70 o 
   3   1   7       11.45       16.91      0.50 o 
   4   1   7       11.29       13.14      0.39 o 
   5   1   7      144.53      164.97      2.25 o 
   6   1   7        3.37        3.57      0.21 o 
   7   1   7        0.72        1.18      0.14 o 
 -10   2   7        1.31        0.68      0.12 o 
  -9   2   7        0.06        0.74      0.13 o 
  -8   2   7        1.56        2.27      0.18 o 
  -7   2   7       68.74       54.48      1.17 o 
  -6   2   7       37.40       36.78      0.87 o 
  -5   2   7        3.52        4.43      0.14 o 
  -4   2   7      204.32      185.79      1.72 o 
  -3   2   7     2140.33     2056.68      8.51 o 
  -2   2   7      250.89      276.43     20.70 o 
  -1   2   7     1034.39     1031.93    131.28 o 
   0   2   7      866.06      973.89    110.21 o 
   1   2   7       11.02       15.86      1.34 o 
   2   2   7       11.31        8.02      1.18 o 
   3   2   7       18.55       22.89      0.68 o 
   4   2   7        0.08       -0.09      0.49 o 
   5   2   7        0.80        1.02      0.22 o 
   6   2   7        4.43        5.85      0.23 o 
   7   2   7        0.28        0.47      0.11 o 
 -10   3   7       13.35       17.54      0.53 o 
  -9   3   7       40.95       37.57      0.98 o 
  -8   3   7       32.77       23.83      0.73 o 
  -7   3   7      173.77      153.48      2.03 o 
  -6   3   7       96.57       83.33      1.38 o 
  -5   3   7        1.73        1.45      0.13 o 
  -4   3   7      235.95      216.45      2.02 o 
  -3   3   7      764.37      675.10      3.84 o 
  -2   3   7     3185.97     3550.91    260.08 o 
  -1   3   7      181.79      157.40     35.27 o 
   0   3   7      796.21      961.39    119.89 o 
   1   3   7       18.34       18.80      1.49 o 
   2   3   7      269.09      274.36     39.97 o 
   3   3   7      330.45      424.21      4.14 o 
   4   3   7      102.09      100.41      1.89 o 
   5   3   7       24.53       28.38      0.85 o 
   6   3   7        0.15        0.59      0.13 o 
   7   3   7        1.75        1.56      0.12 o 
  -9   4   7        0.57        0.45      0.13 o 
  -8   4   7        5.03        3.88      0.21 o 
  -7   4   7        0.22        0.14      0.37 o 
  -6   4   7      206.96      188.00      2.40 o 
  -5   4   7      779.49      719.83      4.85 o 
  -4   4   7      471.16      482.10      3.52 o 
  -3   4   7        0.84        5.38      0.19 o 
  -2   4   7      121.67      116.88      9.67 o 
  -1   4   7      496.45      512.60    116.09 o 
   0   4   7      734.87      813.08     83.19 o 
   1   4   7     1103.61     1140.43     58.34 o 
   2   4   7      218.18      209.09     14.72 o 
   3   4   7       63.66       72.40      1.65 o 
   4   4   7       55.21       55.38      1.31 o 
   5   4   7        3.68        5.18      0.23 o 
   6   4   7        0.85        1.65      0.14 o 
  -9   5   7        0.42        1.00      0.16 o 
  -8   5   7       29.08       30.84      0.82 o 
  -7   5   7       38.49       37.55      1.03 o 
  -6   5   7       80.47       76.97      1.64 o 
  -5   5   7       24.46       25.12      0.71 o 
  -4   5   7        2.05        3.82      0.19 o 
  -3   5   7       95.75       87.58      1.42 o 
  -2   5   7      192.56      192.89     13.03 o 
  -1   5   7      384.04      382.07     54.36 o 
   0   5   7       47.68       56.23      4.11 o 
   1   5   7        0.79        4.70      1.23 o 
   2   5   7       13.31       11.09      0.24 o 
   3   5   7      118.18      110.84      2.00 o 
   4   5   7       22.03       25.39      0.77 o 
   5   5   7        2.09        3.39      0.20 o 
   6   5   7        0.03        0.07      0.12 o 
  -8   6   7        4.21        6.37      0.30 o 
  -7   6   7       47.18       54.65      1.45 o 
  -6   6   7       32.01       33.58      1.01 o 
  -5   6   7       21.09       21.48      0.65 o 
  -4   6   7      209.08      218.19      2.71 o 
  -3   6   7      171.26      178.25      2.28 o 
  -2   6   7        2.28        3.49      0.50 o 
  -1   6   7      306.12      269.66     37.53 o 
   0   6   7      228.41       69.47     55.98 o 
   1   6   7       77.78       61.10      7.54 o 
   2   6   7       36.46       33.67      5.16 o 
   3   6   7        6.59        6.93      0.29 o 
   4   6   7        2.72        2.05      0.22 o 
   5   6   7        1.44        1.46      0.16 o 
  -8   7   7        0.01       -0.03      0.15 o 
  -7   7   7        1.23        1.28      0.24 o 
  -6   7   7        0.42        0.28      0.23 o 
  -5   7   7       40.51       44.85      1.17 o 
  -4   7   7        1.01        0.42      0.48 o 
  -3   7   7        0.25       -0.24      0.46 o 
  -2   7   7       19.08       27.99      1.04 o 
  -1   7   7       22.31       21.34      2.27 o 
   0   7   7        4.63        2.40      0.87 o 
   1   7   7        0.03        0.30      0.31 o 
   2   7   7        2.06        1.21      0.47 o 
   3   7   7       14.58        9.08      0.30 o 
   4   7   7        0.06        0.14      0.13 o 
   5   7   7        2.55        2.71      0.14 o 
  -7   8   7        7.41        9.73      0.32 o 
  -6   8   7        1.26        2.26      0.22 o 
  -5   8   7        0.94        1.75      0.22 o 
  -4   8   7        2.77        2.30      0.26 o 
  -3   8   7        5.48        8.86      0.33 o 
  -2   8   7        0.12        0.55      0.19 o 
  -1   8   7        2.32        2.89      0.41 o 
   0   8   7       16.47        7.26      0.42 o 
   1   8   7        1.22        1.51      0.76 o 
   2   8   7        0.85       -0.10      0.26 o 
   3   8   7        3.46        1.64      0.16 o 
   4   8   7        0.01        0.08      0.22 o 
  -6   9   7        0.07        0.28      0.34 o 
  -5   9   7        3.19        3.22      0.24 o 
  -4   9   7        0.02        0.66      0.20 o 
  -3   9   7        0.19        0.62      0.19 o 
  -2   9   7       55.45       63.23      5.33 o 
  -1   9   7        8.02        8.76      0.22 o 
   0   9   7        0.62        0.48      0.12 o 
   1   9   7        4.84        3.79      1.80 o 
   2   9   7        1.81        0.78      0.12 o 
   3   9   7        0.08        0.19      0.22 o 
  -5  10   7       19.12       24.36      0.63 o 
  -4  10   7       11.42       13.34      0.39 o 
  -3  10   7        7.62        8.09      0.29 o 
  -2  10   7        0.26        0.22      0.24 o 
  -1  10   7       11.28        9.55      0.90 o 
   0  10   7       24.45        9.37      7.50 o 
   1  10   7       11.83        7.46      5.75 o 
   2  10   7       13.11        7.05      5.89 o 
 -10   0   8       30.16       23.14      0.66 o 
  -9   0   8       38.59       33.38      0.89 o 
  -8   0   8      299.91      267.59      2.70 o 
  -7   0   8        0.38        0.53      0.14 o 
  -6   0   8       33.35       33.62      0.86 o 
  -5   0   8      172.83      154.66      1.69 o 
  -4   0   8      167.00      137.36      1.50 o 
  -3   0   8     1122.23     1032.00     40.79 o 
  -2   0   8      583.71      563.40     19.35 o 
  -1   0   8     1157.69     1108.96     10.19 o 
   0   0   8       40.88       39.94      1.00 o 
   1   0   8      548.33      735.56     69.74 o 
   2   0   8       25.86       28.19      3.81 o 
   3   0   8      427.70      532.62     27.45 o 
   4   0   8      140.96      149.79      2.22 o 
   5   0   8      120.70      162.16      2.28 o 
   6   0   8       16.68       23.50      0.68 o 
   7   0   8        0.25        0.33      0.12 o 
 -10   1   8        0.09       -0.14      0.25 o 
  -9   1   8        2.31        1.98      0.15 o 
  -8   1   8       36.33       25.35      0.74 o 
  -7   1   8       14.15       10.86      0.31 o 
  -6   1   8       87.07       73.58      1.23 o 
  -5   1   8       88.53       90.18      1.26 o 
  -4   1   8       13.06       18.90      0.55 o 
  -3   1   8       12.42       18.59      0.55 o 
  -2   1   8       28.89       21.22      1.02 o 
  -1   1   8      135.15      178.14     18.30 o 
   0   1   8       33.35       25.55      0.95 o 
   1   1   8      132.49      143.65      4.71 o 
   2   1   8      113.92      139.04      2.62 o 
   3   1   8       43.65       56.78      1.42 o 
   4   1   8       49.61       60.89      1.51 o 
   5   1   8       35.80       42.45      1.13 o 
   6   1   8       18.77       25.44      0.71 o 
   7   1   8       13.48       16.07      0.46 o 
 -10   2   8        5.86        5.19      0.20 o 
  -9   2   8       14.69       12.16      0.37 o 
  -8   2   8        3.59        2.52      0.18 o 
  -7   2   8       35.44       29.11      0.87 o 
  -6   2   8        0.92        1.22      0.13 o 
  -5   2   8       10.37        8.60      0.27 o 
  -4   2   8       87.64       71.41      1.09 o 
  -3   2   8        1.41        1.61      0.12 o 
  -2   2   8       28.26       20.83      0.65 o 
  -1   2   8      115.82      121.43     31.74 o 
   0   2   8      416.33      470.13     77.16 o 
   1   2   8        3.66        2.01      0.83 o 
   2   2   8        1.95       11.63      5.16 o 
   3   2   8       72.12       74.81      1.58 o 
   4   2   8       46.01       57.42      1.41 o 
   5   2   8       66.66       86.08      1.64 o 
   6   2   8        4.93        5.72      0.21 o 
 -10   3   8        0.63        0.70      0.13 o 
  -9   3   8        0.13       -0.05      0.28 o 
  -8   3   8        0.02        0.43      0.13 o 
  -7   3   8       18.34       14.67      0.43 o 
  -6   3   8       25.60       22.04      0.60 o 
  -5   3   8       25.21       32.88      0.85 o 
  -4   3   8      137.14      135.71      1.62 o 
  -3   3   8      217.02      224.25      2.02 o 
  -2   3   8       76.11       93.38      8.53 o 
  -1   3   8       17.28       16.54      6.29 o 
   0   3   8       33.16       35.01      7.18 o 
   1   3   8       37.89       39.35      3.92 o 
   2   3   8      229.28      215.75     21.85 o 
   3   3   8      124.53      122.11      2.03 o 
   4   3   8        1.29        1.48      0.19 o 
   5   3   8        0.01        0.02      0.35 o 
   6   3   8        4.27        4.93      0.19 o 
  -9   4   8        8.53       10.60      0.34 o 
  -8   4   8       28.17       25.21      0.73 o 
  -7   4   8       45.10       38.98      1.07 o 
  -6   4   8        3.83        3.38      0.23 o 
  -5   4   8      236.91      243.97      2.58 o 
  -4   4   8      336.76      340.17      2.93 o 
  -3   4   8      138.80      129.02      1.63 o 
  -2   4   8      319.69      365.71     33.74 o 
  -1   4   8      108.06       90.57     30.64 o 
   0   4   8       38.43       46.67      2.37 o 
   1   4   8       59.61       58.97      3.09 o 
   2   4   8       46.22       36.09      2.04 o 
   3   4   8       16.14       18.55      0.56 o 
   4   4   8        3.81        3.75      0.25 o 
   5   4   8        0.62        0.81      0.15 o 
   6   4   8        0.63        1.39      0.13 o 
  -9   5   8        0.00        0.20      0.14 o 
  -8   5   8        3.05        3.54      0.24 o 
  -7   5   8       44.92       50.80      1.33 o 
  -6   5   8      166.47      166.50      2.38 o 
  -5   5   8       14.01       18.55      0.56 o 
  -4   5   8        0.78        0.73      0.16 o 
  -3   5   8       95.67      100.58      1.57 o 
  -2   5   8      567.36      603.78     32.08 o 
  -1   5   8       13.29       14.76      0.89 o 
   0   5   8      136.12      146.65     14.43 o 
   1   5   8       32.16       23.15      1.28 o 
   2   5   8       20.58       16.63      1.06 o 
   3   5   8        2.10        3.20      0.26 o 
   4   5   8        2.64        2.38      0.22 o 
   5   5   8        5.95        6.22      0.23 o 
   6   5   8        0.02        0.16      0.19 o 
  -8   6   8       46.62       59.13      1.37 o 
  -7   6   8        1.23        1.36      0.21 o 
  -6   6   8        4.83        4.67      0.28 o 
  -5   6   8       99.93      108.88      1.96 o 
  -4   6   8      286.30      318.59      3.30 o 
  -3   6   8      610.89      659.10      4.88 o 
  -2   6   8        5.15        6.22      0.82 o 
  -1   6   8       29.56       27.24      5.88 o 
   0   6   8      191.49       89.42    104.10 o 
   1   6   8       69.27       61.55      9.10 o 
   2   6   8        6.85        6.44      1.14 o 
   3   6   8       47.89       31.35      0.92 o 
   4   6   8        4.59        3.61      0.20 o 
   5   6   8        1.78        0.92      0.13 o 
  -8   7   8       23.50       31.72      0.91 o 
  -7   7   8       72.09       89.11      1.76 o 
  -6   7   8      135.20      159.19      2.46 o 
  -5   7   8       85.23       98.62      1.93 o 
  -4   7   8       18.06       21.96      0.64 o 
  -3   7   8       11.98       14.32      0.43 o 
  -2   7   8      262.06      294.84      2.37 o 
  -1   7   8      193.76      208.87     25.03 o 
   0   7   8       55.78       14.54      7.12 o 
   1   7   8       22.89       13.32      4.87 o 
   2   7   8       17.47       10.55      2.99 o 
   3   7   8        0.29        0.09      0.33 o 
   4   7   8        1.60        0.98      0.13 o 
  -7   8   8        0.03        0.09      0.36 o 
  -6   8   8        8.47       12.66      0.39 o 
  -5   8   8       61.85       84.46      1.76 o 
  -4   8   8      125.74      152.36      2.41 o 
  -3   8   8       11.76       16.81      0.50 o 
  -2   8   8       39.43       42.15      5.04 o 
  -1   8   8        1.52        2.11      0.79 o 
   0   8   8       14.14        5.41      0.19 o 
   1   8   8       21.13       12.73      6.77 o 
   2   8   8       16.81       10.47      3.72 o 
   3   8   8        2.92        1.58      0.14 o 
   4   8   8        1.23        0.65      0.09 o 
  -6   9   8       37.18       50.63      1.09 o 
  -5   9   8       16.81       19.53      0.55 o 
  -4   9   8        1.40        2.15      0.22 o 
  -3   9   8        5.66        6.46      0.26 o 
  -2   9   8       12.51       15.80      1.67 o 
  -1   9   8       39.07       37.11      0.75 o 
   0   9   8       21.07        6.55      2.43 o 
   1   9   8       21.55       10.31      8.03 o 
   2   9   8        0.15        0.18      0.10 o 
  -4  10   8        5.23        8.95      0.29 o 
  -3  10   8       10.22       11.81      0.38 o 
  -2  10   8        0.03       -0.02      0.14 o 
  -1  10   8        0.03       -0.21      0.27 o 
   0  10   8        0.04       -0.03      0.19 o 
   1  10   8        0.01        0.16      0.16 o 
 -10   1   9        6.80        6.33      0.20 o 
  -9   1   9       14.15       10.01      0.33 o 
  -8   1   9        2.65        3.47      0.22 o 
  -7   1   9        0.38        1.14      0.15 o 
  -6   1   9       20.05       15.44      0.47 o 
  -5   1   9       24.60       24.90      0.74 o 
  -4   1   9       40.80       49.17      0.93 o 
  -3   1   9      866.03      819.01      4.53 o 
  -2   1   9      220.29      202.02      7.63 o 
  -1   1   9      138.73      146.08     19.17 o 
   0   1   9      142.56      154.86     10.78 o 
   1   1   9       75.12       88.19      1.76 o 
   2   1   9       47.38       51.05      1.96 o 
   3   1   9        4.22        4.37      0.27 o 
   4   1   9       89.73       98.66      1.88 o 
   5   1   9        0.18        0.24      0.22 o 
   6   1   9        0.29        0.85      0.14 o 
 -10   2   9        3.36        3.28      0.16 o 
  -9   2   9       32.75       31.25      0.89 o 
  -8   2   9      181.81      145.74      1.99 o 
  -7   2   9        0.57        0.78      0.13 o 
  -6   2   9        8.26        7.72      0.24 o 
  -5   2   9        4.03        8.54      0.24 o 
  -4   2   9       78.71       78.74      1.24 o 
  -3   2   9       73.93       46.61      0.88 o 
  -2   2   9      286.37      265.15     18.95 o 
  -1   2   9      604.78      546.36    175.06 o 
   0   2   9       20.00       27.05      1.97 o 
   1   2   9       16.97       31.15      6.70 o 
   2   2   9       41.28       45.66      1.30 o 
   3   2   9       85.60       97.95      1.84 o 
   4   2   9        5.00        5.67      0.28 o 
   5   2   9       48.95       59.01      1.27 o 
   6   2   9        4.48        5.13      0.19 o 
 -10   3   9       20.43       18.92      0.55 o 
  -9   3   9       28.07       24.03      0.69 o 
  -8   3   9        6.95        6.74      0.22 o 
  -7   3   9        0.69        0.34      0.13 o 
  -6   3   9       75.15       70.10      1.37 o 
  -5   3   9      174.62      160.13      1.96 o 
  -4   3   9      421.45      386.70      3.05 o 
  -3   3   9      452.43      456.80      3.25 o 
  -2   3   9      113.63      124.59     15.37 o 
  -1   3   9       71.40       61.79     23.97 o 
   0   3   9       22.70       36.22      6.45 o 
   1   3   9      179.71      178.03      6.89 o 
   2   3   9      267.27      256.75      9.80 o 
   3   3   9      258.34      238.64      2.85 o 
   4   3   9       17.32       17.19      0.50 o 
   5   3   9        8.63        9.07      0.25 o 
   6   3   9        4.65        4.91      0.18 o 
  -9   4   9        7.00        5.37      0.21 o 
  -8   4   9       31.66       27.79      0.77 o 
  -7   4   9      141.51      136.82      2.14 o 
  -6   4   9      149.26      149.36      2.13 o 
  -5   4   9        1.53        2.22      0.16 o 
  -4   4   9        2.30        2.06      0.15 o 
  -3   4   9      234.63      222.76      2.27 o 
  -2   4   9       72.99       70.37      8.75 o 
  -1   4   9      270.64      214.49     85.36 o 
   0   4   9      243.98      276.60     45.19 o 
   1   4   9      169.13      147.90      3.90 o 
   2   4   9       48.08       40.61      2.30 o 
   3   4   9      153.20      146.77      2.34 o 
   4   4   9       90.79       77.89      1.48 o 
   5   4   9       19.31       19.20      0.59 o 
  -9   5   9        0.06       -0.35      0.35 o 
  -8   5   9        0.03       -0.38      0.38 o 
  -7   5   9        0.09        0.21      0.41 o 
  -6   5   9       75.92       77.32      1.62 o 
  -5   5   9      120.52      113.84      1.86 o 
  -4   5   9      171.00      172.30      2.23 o 
  -3   5   9      105.88       97.92      1.63 o 
  -2   5   9       16.49       21.34      1.48 o 
  -1   5   9      111.23       94.52     31.67 o 
   0   5   9       84.08       75.69      9.61 o 
   1   5   9      248.69      195.51     28.51 o 
   2   5   9      204.93      163.66     21.90 o 
   3   5   9       17.79       13.13      0.43 o 
   4   5   9        0.67        1.13      0.19 o 
   5   5   9        3.53        3.55      0.16 o 
  -8   6   9        8.41       11.48      0.33 o 
  -7   6   9       10.13       11.35      0.34 o 
  -6   6   9       13.70       12.33      0.36 o 
  -5   6   9       83.03       80.72      1.68 o 
  -4   6   9       17.94       20.77      0.61 o 
  -3   6   9        8.22       10.71      0.32 o 
  -2   6   9       50.65       47.20      2.79 o 
  -1   6   9      370.32      313.62     88.09 o 
   0   6   9      149.38       47.35     75.00 o 
   1   6   9        9.19        7.52      1.64 o 
   2   6   9        5.35        4.02      1.04 o 
   3   6   9        0.35        0.22      0.31 o 
   4   6   9        1.29        1.05      0.14 o 
   5   6   9        6.70        5.16      0.16 o 
  -8   7   9        3.11        6.22      0.24 o 
  -7   7   9        7.02        8.78      0.33 o 
  -6   7   9        4.42        5.23      0.26 o 
  -5   7   9        4.73        6.84      0.31 o 
  -4   7   9        1.42        0.74      0.19 o 
  -3   7   9       54.24       60.46      1.47 o 
  -2   7   9      166.70      167.69      3.78 o 
  -1   7   9      155.17      132.69     21.67 o 
   0   7   9       13.69        4.04      2.09 o 
   1   7   9        8.17        5.24      1.06 o 
   2   7   9        0.07        0.19      0.20 o 
   3   7   9        0.46        0.41      0.13 o 
   4   7   9        0.03        0.11      0.20 o 
  -7   8   9        5.18        8.28      0.29 o 
  -6   8   9        0.19        0.22      0.47 o 
  -5   8   9       16.31       19.30      0.57 o 
  -4   8   9       10.46       11.02      0.36 o 
  -3   8   9        0.04        0.15      0.43 o 
  -2   8   9       15.12       15.15      0.75 o 
  -1   8   9        0.55        0.69      0.15 o 
   0   8   9        0.66       -0.19      0.57 o 
   1   8   9        0.89        0.60      0.30 o 
   2   8   9        1.17        0.98      0.38 o 
   3   8   9        0.28       -0.20      0.20 o 
  -6   9   9        6.96        8.84      0.26 o 
  -5   9   9        0.69        1.37      0.22 o 
  -4   9   9        0.18        1.11      0.18 o 
  -3   9   9        4.65        8.91      0.32 o 
  -2   9   9        1.93        2.67      0.15 o 
  -1   9   9       13.58       13.38      0.27 o 
   0   9   9        7.13        2.88      1.13 o 
   1   9   9        0.44        0.20      0.14 o 
   2   9   9        1.12        0.98      0.73 o 
  -4  10   9        0.06        0.21      0.13 o 
  -3  10   9        1.90        3.60      0.20 o 
  -2  10   9       10.39        8.89      3.31 o 
  -1  10   9       10.44        8.25      2.67 o 
   0  10   9        1.37        0.35      0.58 o 
 -10   0  10       27.33       28.67      0.75 o 
  -9   0  10       63.92       48.02      1.03 o 
  -8   0  10      116.98      111.98      1.81 o 
  -7   0  10        1.19        2.49      0.19 o 
  -6   0  10      113.26      105.73      1.64 o 
  -5   0  10      202.47      207.45      2.27 o 
  -4   0  10      209.42      176.05      2.00 o 
  -3   0  10      785.34      758.46     21.29 o 
  -2   0  10       47.71       43.88      1.52 o 
  -1   0  10      246.00      264.69     15.10 o 
   0   0  10       26.18       22.61      0.90 o 
   1   0  10      189.94      198.84     26.20 o 
   2   0  10       87.45       94.36     18.02 o 
   3   0  10        0.42        0.33      0.34 o 
   4   0  10      136.52      145.66      2.36 o 
   5   0  10        7.16        9.84      0.30 o 
   6   0  10        1.61        1.50      0.13 o 
 -10   1  10       21.77       20.40      0.58 o 
  -9   1  10       70.00       57.01      1.20 o 
  -8   1  10       97.83       96.68      1.65 o 
  -7   1  10       82.01       75.48      1.43 o 
  -6   1  10        2.76        7.07      0.22 o 
  -5   1  10       80.78       80.11      1.35 o 
  -4   1  10       90.55       71.56      1.24 o 
  -3   1  10      651.86      604.52      3.95 o 
  -2   1  10      466.76      446.69     21.37 o 
  -1   1  10      392.59      365.23     51.53 o 
   0   1  10        0.38        0.40      0.09 o 
   1   1  10        1.64        1.78      0.19 o 
   2   1  10       37.32       37.40      4.48 o 
   3   1  10       25.99       31.67      0.99 o 
   4   1  10       52.83       58.53      1.40 o 
   5   1  10        5.47        6.12      0.25 o 
   6   1  10        6.50        5.55      0.18 o 
 -10   2  10        3.14        2.49      0.16 o 
  -9   2  10        0.12       -0.08      0.15 o 
  -8   2  10        7.92        7.21      0.25 o 
  -7   2  10       29.13       26.62      0.77 o 
  -6   2  10      132.82      124.46      1.83 o 
  -5   2  10      270.11      243.14      2.50 o 
  -4   2  10      219.08      198.16      2.10 o 
  -3   2  10       48.10       50.61      1.02 o 
  -2   2  10       17.29       14.96      0.36 o 
  -1   2  10        2.16        5.90      2.24 o 
   0   2  10       58.07       54.00      6.61 o 
   1   2  10      114.83      121.36      7.89 o 
   2   2  10       72.31       72.81      1.14 o 
   3   2  10       15.07       14.68      0.43 o 
   4   2  10        0.85        0.09      0.46 o 
   5   2  10        4.29        4.60      0.21 o 
  -9   3  10        0.62        0.62      0.14 o 
  -8   3  10        6.09        3.41      0.20 o 
  -7   3  10       41.51       32.77      0.98 o 
  -6   3  10       10.81       12.79      0.41 o 
  -5   3  10       37.73       40.70      1.02 o 
  -4   3  10       11.47       12.31      0.37 o 
  -3   3  10       20.12       14.46      0.43 o 
  -2   3  10       58.26       98.72     19.94 o 
  -1   3  10       21.51       14.98      6.02 o 
   0   3  10      105.46      140.05     25.09 o 
   1   3  10       15.46       13.98      0.30 o 
   2   3  10       15.73       15.66      0.68 o 
   3   3  10        0.02        0.31      0.38 o 
   4   3  10        1.09        0.72      0.19 o 
   5   3  10        3.87        4.05      0.18 o 
  -9   4  10        0.89        0.87      0.13 o 
  -8   4  10        0.10       -0.22      0.31 o 
  -7   4  10       16.92       14.80      0.44 o 
  -6   4  10        6.22        4.84      0.24 o 
  -5   4  10       14.80       18.30      0.55 o 
  -4   4  10       14.59       20.86      0.63 o 
  -3   4  10       40.32       37.23      1.00 o 
  -2   4  10        0.19        1.69      0.54 o 
  -1   4  10       52.36       42.30     22.23 o 
   0   4  10        0.28        0.61      0.18 o 
   1   4  10       91.58       80.97      3.72 o 
   2   4  10        0.21        0.19      0.28 o 
   3   4  10       17.49       16.40      0.50 o 
   4   4  10        5.05        5.59      0.24 o 
   5   4  10        0.01       -0.05      0.12 o 
  -9   5  10        4.27        6.06      0.24 o 
  -8   5  10        5.05        8.95      0.30 o 
  -7   5  10       16.12       16.80      0.50 o 
  -6   5  10        4.27        3.12      0.23 o 
  -5   5  10       34.91       42.82      1.18 o 
  -4   5  10       69.10       78.65      1.53 o 
  -3   5  10      227.64      241.07      2.67 o 
  -2   5  10        0.62        3.75      1.77 o 
  -1   5  10      120.10      106.99     41.80 o 
   0   5  10        0.46       -0.36      0.75 o 
   1   5  10       44.90       35.35      7.69 o 
   2   5  10       64.79       49.37     11.64 o 
   3   5  10       44.97       30.66      0.87 o 
   4   5  10        2.25        3.04      0.18 o 
  -8   6  10        5.69        7.43      0.29 o 
  -7   6  10       25.58       31.17      0.91 o 
  -6   6  10      124.32      138.88      2.25 o 
  -5   6  10        5.01        9.60      0.32 o 
  -4   6  10       36.45       42.22      1.20 o 
  -3   6  10       44.49       40.94      1.18 o 
  -2   6  10        1.20        0.37      0.61 o 
  -1   6  10      235.23      218.22     76.71 o 
   0   6  10      148.93       68.50     88.89 o 
   1   6  10        4.28        5.12      1.37 o 
   2   6  10       33.51       20.24      7.82 o 
   3   6  10        0.52        0.39      0.14 o 
   4   6  10        0.19        0.31      0.12 o 
  -8   7  10       21.71       29.08      0.85 o 
  -7   7  10        5.31        7.16      0.28 o 
  -6   7  10        0.01       -0.47      0.47 o 
  -5   7  10        1.68        3.52      0.24 o 
  -4   7  10       34.27       39.47      1.06 o 
  -3   7  10      152.99      187.08      2.56 o 
  -2   7  10       76.69       86.48      2.14 o 
  -1   7  10       51.00       48.87     14.14 o 
   0   7  10        3.03        0.64      0.15 o 
   1   7  10       17.10       10.82      5.79 o 
   2   7  10        7.39        6.30      3.02 o 
   3   7  10        1.54        0.58      0.12 o 
  -7   8  10       17.06       25.01      0.70 o 
  -6   8  10       27.38       41.41      1.14 o 
  -5   8  10      104.66      124.36      2.05 o 
  -4   8  10       26.90       33.92      0.99 o 
  -3   8  10        1.61        1.46      0.23 o 
  -2   8  10       31.40       34.01      0.71 o 
  -1   8  10       82.87       73.87     12.22 o 
   0   8  10       21.16        4.17      0.16 o 
   1   8  10       35.68       15.07     13.69 o 
   2   8  10        2.33        2.74      1.46 o 
  -5   9  10       14.59       21.34      0.65 o 
  -4   9  10       23.64       31.69      0.87 o 
  -3   9  10       18.93       25.46      0.80 o 
  -2   9  10       22.60       20.98      4.19 o 
  -1   9  10        0.06       -0.17      0.39 o 
   0   9  10        1.98        0.67      0.49 o 
   1   9  10        0.15        0.02      0.19 o 
 -10   1  11        0.00       -0.10      0.26 o 
  -9   1  11        7.75        5.82      0.23 o 
  -8   1  11       70.70       69.20      1.40 o 
  -7   1  11       83.37       80.06      1.54 o 
  -6   1  11        0.61        1.02      0.15 o 
  -5   1  11       66.81       62.70      1.32 o 
  -4   1  11      124.44      114.13      1.69 o 
  -3   1  11       18.73       21.46      0.63 o 
  -2   1  11       62.83       61.09      2.75 o 
  -1   1  11      112.86      130.67     17.13 o 
   0   1  11       18.99       33.58      7.70 o 
   1   1  11       10.25       12.20      0.26 o 
   2   1  11        0.01       -0.20      0.20 o 
   3   1  11        0.10        0.22      0.47 o 
   4   1  11        0.19        0.32      0.45 o 
   5   1  11        0.63        1.07      0.15 o 
 -10   2  11       25.24       24.86      0.73 o 
  -9   2  11       54.75       43.83      1.06 o 
  -8   2  11        0.17        0.27      0.16 o 
  -7   2  11        1.40        2.90      0.22 o 
  -6   2  11       25.12       22.96      0.68 o 
  -5   2  11       80.45       81.58      1.49 o 
  -4   2  11      169.31      161.34      2.03 o 
  -3   2  11      690.49      702.61      4.65 o 
  -2   2  11      473.97      477.93     65.98 o 
  -1   2  11       10.18        9.03      2.98 o 
   0   2  11       26.45       33.56      6.35 o 
   1   2  11      114.33      119.38      1.46 o 
   2   2  11       67.13       71.94      5.17 o 
   3   2  11        2.09        2.45      0.22 o 
   4   2  11       74.01       59.45      1.33 o 
   5   2  11        1.92        1.76      0.14 o 
  -9   3  11        4.44        4.15      0.20 o 
  -8   3  11        0.91        1.48      0.15 o 
  -7   3  11      185.09      176.19      2.42 o 
  -6   3  11       83.83       84.95      1.62 o 
  -5   3  11        5.58        6.16      0.22 o 
  -4   3  11       16.27       13.75      0.42 o 
  -3   3  11        3.23        5.62      0.20 o 
  -2   3  11        8.93       10.93      2.30 o 
  -1   3  11      293.75      276.42    114.86 o 
   0   3  11      130.57      176.43     30.47 o 
   1   3  11       24.88       23.08      1.13 o 
   2   3  11        8.73        6.62      0.87 o 
   3   3  11        5.71        5.67      0.30 o 
   4   3  11       15.70       14.41      0.42 o 
   5   3  11        4.61        4.57      0.18 o 
  -9   4  11       14.92       19.02      0.57 o 
  -8   4  11       11.43       10.44      0.32 o 
  -7   4  11       13.64       13.94      0.41 o 
  -6   4  11       35.63       35.52      0.97 o 
  -5   4  11      121.92      120.76      1.90 o 
  -4   4  11      341.43      321.95      3.15 o 
  -3   4  11       60.15       56.86      1.26 o 
  -2   4  11       16.01       17.93      4.26 o 
  -1   4  11       84.36       64.36     37.62 o 
   0   4  11        5.10        6.85      1.28 o 
   1   4  11       23.10       22.86      3.12 o 
   2   4  11      132.49      108.24     27.16 o 
   3   4  11       63.03       50.06      1.28 o 
   4   4  11       11.89        8.44      0.26 o 
  -9   5  11        9.26       10.04      0.31 o 
  -8   5  11       38.10       44.12      1.22 o 
  -7   5  11       38.15       44.05      1.22 o 
  -6   5  11       47.59       48.31      1.30 o 
  -5   5  11       84.05       78.34      1.60 o 
  -4   5  11       16.76       19.98      0.60 o 
  -3   5  11      108.50      112.79      1.87 o 
  -2   5  11        0.53        0.60      0.21 o 
  -1   5  11       63.51       51.76     24.93 o 
   0   5  11      105.73      125.18     15.45 o 
   1   5  11      132.75      105.22     35.66 o 
   2   5  11       60.39       35.82     14.91 o 
   3   5  11        6.95        3.64      0.21 o 
   4   5  11       11.91        7.80      0.24 o 
  -8   6  11        0.21        0.67      0.19 o 
  -7   6  11        7.85        9.12      0.31 o 
  -6   6  11        0.19        0.23      0.43 o 
  -5   6  11        0.09       -0.26      0.41 o 
  -4   6  11        3.12        6.03      0.25 o 
  -3   6  11        9.42        8.73      0.31 o 
  -2   6  11       80.71       80.74      8.44 o 
  -1   6  11        0.49       -0.34      0.34 o 
   0   6  11        5.79        6.64      3.57 o 
   1   6  11        0.12        0.47      0.12 o 
   2   6  11       10.47        7.69      3.43 o 
   3   6  11        9.97        4.65      0.20 o 
  -7   7  11        1.39        1.68      0.20 o 
  -6   7  11        0.62        0.13      0.41 o 
  -5   7  11        0.80        0.99      0.20 o 
  -4   7  11        0.10        0.12      0.20 o 
  -3   7  11       70.22       71.68      1.61 o 
  -2   7  11        8.59        7.05      0.53 o 
  -1   7  11        2.89        2.01      0.58 o 
   0   7  11       36.16        5.52      1.85 o 
   1   7  11        6.99        4.41      2.09 o 
   2   7  11        0.50        0.17      0.18 o 
   3   7  11        4.12        0.81      0.11 o 
  -6   8  11        0.75        1.03      0.19 o 
  -5   8  11        2.60        2.53      0.22 o 
  -4   8  11       23.69       28.30      0.86 o 
  -3   8  11        2.91        3.69      0.24 o 
  -2   8  11        0.46        0.45      0.16 o 
  -1   8  11       13.98       10.15      2.08 o 
   0   8  11        6.00        1.46      0.26 o 
   1   8  11        0.02        0.12      0.17 o 
   2   8  11        1.30        0.66      0.45 o 
  -5   9  11        8.42       11.98      0.39 o 
  -4   9  11        0.01        0.24      0.32 o 
  -3   9  11        2.11        2.89      0.21 o 
  -2   9  11        9.65        9.43      2.48 o 
  -1   9  11       26.51       17.24      2.98 o 
   0   9  11        3.78        1.62      0.96 o 
 -10   0  12        1.58        1.72      0.14 o 
  -9   0  12       11.01        8.50      0.27 o 
  -8   0  12       59.82       65.44      1.43 o 
  -7   0  12      494.36      481.99      4.16 o 
  -6   0  12      458.08      453.40      4.09 o 
  -5   0  12       57.47       79.52      1.61 o 
  -4   0  12      173.73      167.80      2.26 o 
  -3   0  12      498.03      540.07     14.82 o 
  -2   0  12      595.66      652.02     14.48 o 
  -1   0  12      382.00      382.19     43.17 o 
   0   0  12       37.69       39.29      1.62 o 
   1   0  12       13.01       16.66      2.29 o 
   2   0  12       66.54       79.27     22.64 o 
   3   0  12        0.17        0.20      0.19 o 
   4   0  12       56.61       51.48      1.20 o 
 -10   1  12       40.66       36.69      0.86 o 
  -9   1  12       91.09       85.12      1.48 o 
  -8   1  12       32.56       27.64      0.80 o 
  -7   1  12        1.38        0.61      0.21 o 
  -6   1  12      230.70      220.49      2.72 o 
  -5   1  12      881.22      865.90      5.85 o 
  -4   1  12     1260.67     1277.87      7.40 o 
  -3   1  12      238.79      217.97      2.55 o 
  -2   1  12       14.44       14.47      0.92 o 
  -1   1  12      175.09      191.07     29.17 o 
   0   1  12      121.95      144.35     16.78 o 
   1   1  12      242.03      262.28      6.87 o 
   2   1  12       92.47       87.67     19.08 o 
   3   1  12       15.62       13.26      0.38 o 
   4   1  12        0.10       -0.07      0.32 o 
  -9   2  12       37.91       36.22      0.96 o 
  -8   2  12       73.76       52.63      1.28 o 
  -7   2  12      180.46      183.03      2.46 o 
  -6   2  12       82.73       80.97      1.61 o 
  -5   2  12      170.76      170.97      2.31 o 
  -4   2  12       49.61       48.48      1.23 o 
  -3   2  12      409.51      379.39      3.44 o 
  -2   2  12      648.48      646.56    120.26 o 
  -1   2  12       85.80       76.82     29.28 o 
   0   2  12       58.87       80.13     11.03 o 
   1   2  12        1.97        1.87      0.82 o 
   2   2  12       18.35       19.06      3.45 o 
   3   2  12       29.20       24.38      0.70 o 
   4   2  12        6.74        4.57      0.22 o 
  -9   3  12        3.69        2.56      0.20 o 
  -8   3  12       34.74       34.60      0.95 o 
  -7   3  12        5.70        6.49      0.27 o 
  -6   3  12       54.11       48.24      1.25 o 
  -5   3  12       62.55       55.32      1.31 o 
  -4   3  12       95.23       81.08      1.56 o 
  -3   3  12       59.57       48.51      1.20 o 
  -2   3  12       31.50       35.14      8.22 o 
  -1   3  12       47.03       39.65     19.08 o 
   0   3  12      235.77      298.67     40.68 o 
   1   3  12       10.68       10.21      1.43 o 
   2   3  12        4.17        2.71      0.35 o 
   3   3  12        0.03        0.15      0.39 o 
   4   3  12        3.90        2.83      0.20 o 
  -9   4  12        6.73        6.39      0.24 o 
  -8   4  12       15.18       14.60      0.47 o 
  -7   4  12       14.20        9.56      0.32 o 
  -6   4  12       74.90       69.92      1.52 o 
  -5   4  12       25.39       33.18      0.92 o 
  -4   4  12        5.27        7.94      0.30 o 
  -3   4  12       13.12        9.57      0.30 o 
  -2   4  12       18.91       14.31      3.40 o 
  -1   4  12      208.81      164.32     81.87 o 
   0   4  12       11.77       11.20      0.76 o 
   1   4  12        9.83        8.90      1.91 o 
   2   4  12        7.54        6.34      1.96 o 
   3   4  12        0.64        0.19      0.39 o 
   4   4  12        4.17        1.69      0.15 o 
  -8   5  12        0.33        0.68      0.18 o 
  -7   5  12       14.42       12.86      0.36 o 
  -6   5  12       37.55       40.19      1.06 o 
  -5   5  12        1.39        3.97      0.23 o 
  -4   5  12        2.04        4.95      0.25 o 
  -3   5  12       30.12       29.08      0.87 o 
  -2   5  12       23.68       21.47      5.74 o 
  -1   5  12        0.25        0.09      0.32 o 
   0   5  12        0.06        1.87      0.74 o 
   1   5  12        0.09       -0.13      0.31 o 
   2   5  12       14.10        9.05      4.62 o 
   3   5  12       11.09        4.78      0.23 o 
  -8   6  12       13.36       16.58      0.54 o 
  -7   6  12       19.26       19.87      0.59 o 
  -6   6  12        1.97        1.31      0.19 o 
  -5   6  12        3.01        0.95      0.16 o 
  -4   6  12       15.83       16.67      0.52 o 
  -3   6  12       16.49       21.06      0.65 o 
  -2   6  12       11.53        6.66      0.94 o 
  -1   6  12       43.77       32.49     17.12 o 
   0   6  12       14.79       13.25      9.49 o 
   1   6  12        0.59        0.21      0.11 o 
   2   6  12        2.35        2.59      1.29 o 
   3   6  12        0.26        0.31      0.10 o 
  -7   7  12       15.23       18.99      0.58 o 
  -6   7  12       12.54       14.16      0.39 o 
  -5   7  12       16.17       20.82      0.66 o 
  -4   7  12       10.61       15.62      0.41 o 
  -3   7  12        0.81        1.99      0.19 o 
  -2   7  12        8.69        8.62      0.41 o 
  -1   7  12       26.93       17.87      6.65 o 
   0   7  12        9.22        2.24      0.31 o 
   1   7  12        4.25        5.51      3.01 o 
   2   7  12        3.89        3.07      1.70 o 
  -6   8  12        7.49       11.94      0.39 o 
  -5   8  12        1.77        2.39      0.22 o 
  -4   8  12        0.56        0.56      0.16 o 
  -3   8  12        8.25        9.78      0.31 o 
  -2   8  12       90.62       83.48     10.07 o 
  -1   8  12        1.22        1.11      0.29 o 
   0   8  12        4.60        1.08      0.35 o 
   1   8  12        4.05        4.93      2.72 o 
  -3   9  12        3.27        3.29      0.20 o 
  -2   9  12        4.02        2.84      1.44 o 
  -9   1  13       64.04       53.61      1.16 o 
  -8   1  13        5.55        4.98      0.25 o 
  -7   1  13       34.61       38.13      1.03 o 
  -6   1  13       93.80       97.04      1.84 o 
  -5   1  13        0.95        1.59      0.26 o 
  -4   1  13       67.22       69.11      1.58 o 
  -3   1  13      131.42      140.57      2.20 o 
  -2   1  13      149.26      164.35      9.87 o 
  -1   1  13        0.61        0.73      0.16 o 
   0   1  13        5.06        5.88      1.15 o 
   1   1  13       14.98       15.33      1.68 o 
   2   1  13        4.94        7.11      1.74 o 
   3   1  13        0.55        0.27      0.39 o 
   4   1  13       10.66        4.73      0.23 o 
  -9   2  13        5.77        4.57      0.21 o 
  -8   2  13       26.39       24.58      0.76 o 
  -7   2  13       64.63       66.42      1.52 o 
  -6   2  13       38.81       39.88      1.19 o 
  -5   2  13        2.21        3.00      0.23 o 
  -4   2  13       32.39       33.61      0.97 o 
  -3   2  13      125.25      130.45      2.09 o 
  -2   2  13        3.02        4.88      1.28 o 
  -1   2  13       37.59       36.00     16.35 o 
   0   2  13       91.36      124.47     12.80 o 
   1   2  13       43.76       43.85      5.99 o 
   2   2  13        0.94        0.74      0.32 o 
   3   2  13       24.60       20.85      0.62 o 
   4   2  13        1.55        0.93      0.14 o 
  -9   3  13       34.49       43.40      1.07 o 
  -8   3  13       14.48       14.24      0.43 o 
  -7   3  13        3.74        5.30      0.27 o 
  -6   3  13       11.38       11.54      0.37 o 
  -5   3  13       84.20       92.80      1.76 o 
  -4   3  13      352.72      373.94      3.65 o 
  -3   3  13        4.09        4.10      0.25 o 
  -2   3  13       53.34       66.71     17.17 o 
  -1   3  13       22.95       25.60     11.21 o 
   0   3  13       57.11       74.38      6.37 o 
   1   3  13       10.16        9.99      2.55 o 
   2   3  13       35.79       24.77     10.89 o 
   3   3  13       30.84       18.76      0.52 o 
  -9   4  13        3.49        3.13      0.19 o 
  -8   4  13        7.02        6.86      0.26 o 
  -7   4  13      130.81      134.28      2.13 o 
  -6   4  13       84.07       93.22      1.79 o 
  -5   4  13       78.13       80.35      1.66 o 
  -4   4  13        7.36        8.17      0.32 o 
  -3   4  13       38.29       40.17      1.21 o 
  -2   4  13        2.61        3.10      1.08 o 
  -1   4  13        1.10        3.05      1.52 o 
   0   4  13       29.84       43.16      2.62 o 
   1   4  13       75.02       57.72     22.67 o 
   2   4  13       45.95       25.19     15.66 o 
   3   4  13        3.04        1.38      0.18 o 
  -8   5  13       34.69       38.64      1.05 o 
  -7   5  13        0.99        1.61      0.20 o 
  -6   5  13        5.05        4.09      0.24 o 
  -5   5  13       12.53       12.99      0.36 o 
  -4   5  13       22.40       24.39      0.69 o 
  -3   5  13       38.86       31.40      0.92 o 
  -2   5  13       36.36       35.68      8.23 o 
  -1   5  13       10.42        8.41      3.13 o 
   0   5  13        0.02       -0.10      0.27 o 
   1   5  13       24.61       14.72     10.31 o 
   2   5  13        1.12        0.36      0.45 o 
   3   5  13       13.69        2.78      0.20 o 
  -7   6  13       12.82       13.50      0.43 o 
  -6   6  13        7.38        7.08      0.27 o 
  -5   6  13        3.88        4.57      0.24 o 
  -4   6  13        0.11       -0.11      0.38 o 
  -3   6  13        0.09        0.53      0.20 o 
  -2   6  13       16.03       15.24      2.51 o 
  -1   6  13        6.78        4.65      1.96 o 
   0   6  13        5.13        3.66      1.85 o 
   1   6  13        2.89        2.02      1.02 o 
   2   6  13        0.07        0.05      0.16 o 
  -6   7  13        0.17        0.14      0.16 o 
  -5   7  13        3.36        2.47      0.19 o 
  -4   7  13        0.33        1.48      0.20 o 
  -3   7  13        0.39       -0.20      0.43 o 
  -2   7  13        1.03        0.81      0.38 o 
  -1   7  13        1.11        0.51      0.24 o 
   0   7  13        2.82        0.46      0.26 o 
   1   7  13        0.95        0.23      0.42 o 
  -5   8  13        6.76        8.89      0.26 o 
  -4   8  13        3.58        3.47      0.21 o 
  -3   8  13        0.02        0.07      0.35 o 
  -2   8  13        0.13       -0.16      0.16 o 
  -1   8  13        4.14        1.83      0.56 o 
  -9   0  14       11.84       13.18      0.39 o 
  -8   0  14        2.31        2.20      0.19 o 
  -7   0  14       22.55       23.23      0.70 o 
  -6   0  14        7.54        9.63      0.34 o 
  -5   0  14      261.59      283.51      3.32 o 
  -4   0  14      960.71     1100.26      7.28 o 
  -3   0  14      780.66      838.01     13.66 o 
  -2   0  14       11.00       10.84      0.93 o 
  -1   0  14       22.90       30.04      4.68 o 
   0   0  14       57.68       85.06      2.17 o 
   1   0  14      156.97      210.63     49.49 o 
   2   0  14       56.85       49.57     16.09 o 
   3   0  14       27.92       26.74      6.71 o 
  -9   1  14        7.13        7.23      0.27 o 
  -8   1  14        4.79        4.07      0.25 o 
  -7   1  14       57.88       60.70      1.47 o 
  -6   1  14      189.57      197.10      2.73 o 
  -5   1  14      218.48      222.82      2.89 o 
  -4   1  14       31.84       33.34      1.02 o 
  -3   1  14       17.07       17.71      0.56 o 
  -2   1  14      435.05      478.32     60.43 o 
  -1   1  14      194.12      200.14     52.33 o 
   0   1  14      128.99      163.55     14.98 o 
   1   1  14        9.22        9.97      2.62 o 
   2   1  14        3.31        5.05      1.90 o 
   3   1  14        4.09        5.94      1.28 o 
  -9   2  14        7.46        7.28      0.25 o 
  -8   2  14       98.50       99.03      1.77 o 
  -7   2  14        1.53        2.59      0.25 o 
  -6   2  14       48.06       50.30      1.37 o 
  -5   2  14       49.74       47.86      1.31 o 
  -4   2  14      116.80      114.22      2.04 o 
  -3   2  14      131.41      126.52      2.18 o 
  -2   2  14      213.01      214.06     47.71 o 
  -1   2  14        2.49        2.89      1.07 o 
   0   2  14       97.34      131.86     10.30 o 
   1   2  14       79.15       70.98     15.37 o 
   2   2  14       15.40       13.02      5.41 o 
   3   2  14       13.57        7.16      0.30 o 
  -9   3  14        1.04        0.37      0.15 o 
  -8   3  14       34.12       38.77      1.10 o 
  -7   3  14       46.42       45.52      1.23 o 
  -6   3  14       20.92       20.55      0.60 o 
  -5   3  14       25.53       26.78      0.80 o 
  -4   3  14        2.76        4.01      0.27 o 
  -3   3  14        6.30        4.36      0.27 o 
  -2   3  14       10.02        8.71      1.97 o 
  -1   3  14      134.56      124.38     47.17 o 
   0   3  14       53.34       69.57      6.20 o 
   1   3  14       12.82        8.65      2.91 o 
   2   3  14        3.29        2.94      1.34 o 
   3   3  14       17.54        4.69      0.26 o 
  -8   4  14        0.91        0.99      0.19 o 
  -7   4  14       15.74       15.48      0.45 o 
  -6   4  14        8.35        8.89      0.31 o 
  -5   4  14        2.04        1.19      0.21 o 
  -4   4  14        0.45       -0.05      0.44 o 
  -3   4  14        2.69        0.45      0.21 o 
  -2   4  14        0.29        0.24      0.19 o 
  -1   4  14        6.40        6.52      2.38 o 
   0   4  14        1.26        1.94      0.22 o 
   1   4  14        0.00        0.07      0.27 o 
   2   4  14        8.02        5.77      2.94 o 
  -8   5  14        2.17        2.99      0.20 o 
  -7   5  14        6.36        7.56      0.27 o 
  -6   5  14        0.52       -0.05      0.35 o 
  -5   5  14        2.02        2.62      0.22 o 
  -4   5  14        6.19        7.49      0.29 o 
  -3   5  14        4.65        3.52      0.23 o 
  -2   5  14        0.54        0.59      0.19 o 
  -1   5  14        1.40        2.80      1.01 o 
   0   5  14        8.56       13.68      1.05 o 
   1   5  14        0.67        0.30      0.17 o 
   2   5  14        1.14        0.77      0.48 o 
  -7   6  14        2.15        2.74      0.19 o 
  -6   6  14        2.11        2.94      0.21 o 
  -5   6  14       18.71       21.01      0.67 o 
  -4   6  14       13.83       15.93      0.49 o 
  -3   6  14        0.81        1.56      0.19 o 
  -2   6  14       13.06       14.87      0.85 o 
  -1   6  14        0.59        1.08      0.28 o 
   0   6  14        8.94        7.59      3.73 o 
   1   6  14        4.78        6.77      4.35 o 
  -6   7  14        7.61        8.39      0.27 o 
  -5   7  14       11.82       16.06      0.50 o 
  -4   7  14        0.00       -0.36      0.36 o 
  -3   7  14        1.38        1.22      0.20 o 
  -2   7  14       52.90       44.25      6.67 o 
  -1   7  14       14.93       11.13      0.69 o 
   0   7  14        3.15        0.11      0.24 o 
  -3   8  14       27.22       35.19      0.90 o 
  -9   1  15        3.95        4.01      0.20 o 
  -8   1  15        0.02        0.04      0.36 o 
  -7   1  15        6.92        6.06      0.27 o 
  -6   1  15      113.15      129.88      2.17 o 
  -5   1  15       19.86       21.29      0.66 o 
  -4   1  15        0.07        0.22      0.50 o 
  -3   1  15       22.37       22.89      0.69 o 
  -2   1  15        0.03        0.35      0.24 o 
  -1   1  15        6.04        7.78      1.17 o 
   0   1  15       32.21       43.11      0.86 o 
   1   1  15        1.83        2.66      1.03 o 
   2   1  15        0.23        0.11      0.26 o 
  -9   2  15       13.96       16.20      0.49 o 
  -8   2  15       38.74       39.25      1.12 o 
  -7   2  15       19.27       18.00      0.56 o 
  -6   2  15        0.29        0.38      0.21 o 
  -5   2  15        9.77       12.38      0.36 o 
  -4   2  15       30.65       39.92      1.12 o 
  -3   2  15       56.81       64.83      1.61 o 
  -2   2  15       15.94       16.03      2.54 o 
  -1   2  15        0.21        0.39      0.55 o 
   0   2  15        4.55        5.46      0.21 o 
   1   2  15        3.45        5.42      2.41 o 
   2   2  15        0.53        0.43      0.19 o 
  -8   3  15        0.01        0.16      0.36 o 
  -7   3  15       60.08       63.55      1.46 o 
  -6   3  15       90.85      101.44      1.89 o 
  -5   3  15      200.14      215.76      2.83 o 
  -4   3  15       49.55       50.35      1.40 o 
  -3   3  15        7.46        7.38      0.31 o 
  -2   3  15       62.85       65.75     13.97 o 
  -1   3  15        5.41        5.08      1.71 o 
   0   3  15        9.57       14.83      0.47 o 
   1   3  15       14.12       11.55      7.45 o 
   2   3  15        8.40        7.52      4.18 o 
  -8   4  15       71.97       75.25      1.43 o 
  -7   4  15       33.13       34.77      0.90 o 
  -6   4  15       14.78       16.63      0.49 o 
  -5   4  15        5.91        7.51      0.31 o 
  -4   4  15      123.69      140.37      2.25 o 
  -3   4  15       45.56       46.65      1.32 o 
  -2   4  15       28.27       26.86      6.28 o 
  -1   4  15       13.94       11.58      4.28 o 
   0   4  15        0.14        0.20      0.29 o 
   1   4  15        3.92        2.47      1.35 o 
  -7   5  15       19.45       21.82      0.69 o 
  -6   5  15       42.79       43.85      1.18 o 
  -5   5  15       52.37       54.34      1.32 o 
  -4   5  15        6.49        6.22      0.26 o 
  -3   5  15        0.24        0.30      0.19 o 
  -2   5  15        1.80        2.47      0.15 o 
  -1   5  15        7.73        7.61      1.44 o 
   0   5  15        1.51        1.51      0.28 o 
   1   5  15        3.97        3.44      1.90 o 
  -6   6  15        1.32        0.72      0.18 o 
  -5   6  15        6.67        6.35      0.26 o 
  -4   6  15        3.96        3.28      0.23 o 
  -3   6  15       12.79       12.81      0.42 o 
  -2   6  15       12.98        8.52      0.30 o 
  -1   6  15        6.15        3.53      0.29 o 
   0   6  15        3.68        0.94      0.29 o 
  -5   7  15        0.53        0.71      0.15 o 
  -4   7  15        0.23       -0.34      0.34 o 
  -3   7  15        1.10        0.84      0.21 o 
  -2   7  15        0.03        0.04      0.22 o 
  -8   0  16       80.78       77.57      1.54 o 
  -7   0  16       39.59       43.17      1.19 o 
  -6   0  16       37.17       40.66      1.07 o 
  -5   0  16       10.76       10.00      0.33 o 
  -4   0  16       40.82       38.46      1.09 o 
  -3   0  16        7.89       10.41      0.26 o 
  -2   0  16       42.17       47.56      6.91 o 
  -1   0  16       22.92       24.35      5.27 o 
   0   0  16       30.82       39.87      0.82 o 
   1   0  16        8.17        7.93      2.55 o 
   2   0  16       14.74        6.01      3.29 o 
  -8   1  16        0.54        0.97      0.18 o 
  -7   1  16       11.36       11.95      0.34 o 
  -6   1  16       33.62       42.94      1.25 o 
  -5   1  16       50.50       56.58      1.49 o 
  -4   1  16       20.55       22.36      0.64 o 
  -3   1  16       58.97       62.37      1.57 o 
  -2   1  16        0.97        1.71      0.96 o 
  -1   1  16        5.42        4.50      0.96 o 
   0   1  16        0.17        0.72      0.17 o 
   1   1  16        6.40        6.91      3.31 o 
  -8   2  16       21.98       21.98      0.66 o 
  -7   2  16       42.87       43.35      1.21 o 
  -6   2  16       19.52       20.42      0.65 o 
  -5   2  16        5.12        5.49      0.28 o 
  -4   2  16       40.26       46.39      1.36 o 
  -3   2  16        0.01       -0.54      0.54 o 
  -2   2  16        0.19        0.40      0.20 o 
  -1   2  16        7.88        8.71      3.48 o 
   0   2  16       21.89       26.22      0.76 o 
   1   2  16       13.10        9.06      5.11 o 
  -8   3  16        3.24        3.17      0.21 o 
  -7   3  16        1.08        1.25      0.20 o 
  -6   3  16        7.45        6.58      0.31 o 
  -5   3  16       20.06       19.48      0.58 o 
  -4   3  16        1.93        0.93      0.23 o 
  -3   3  16        4.96        7.50      0.31 o 
  -2   3  16        6.24        4.99      0.49 o 
  -1   3  16        4.20        3.64      0.71 o 
   0   3  16        0.42        0.28      0.66 o 
   1   3  16        0.55        0.03      0.23 o 
  -7   4  16        1.13        2.54      0.20 o 
  -6   4  16        9.13       12.48      0.36 o 
  -5   4  16       13.38       15.04      0.48 o 
  -4   4  16        0.01        0.26      0.19 o 
  -3   4  16        7.52        6.56      0.29 o 
  -2   4  16        0.33        0.16      0.14 o 
  -1   4  16        1.41        0.90      0.14 o 
   0   4  16        8.01        9.58      2.95 o 
  -6   5  16        0.11        1.01      0.18 o 
  -5   5  16       12.91       19.83      0.59 o 
  -4   5  16        0.93        3.17      0.21 o 
  -3   5  16        0.19        0.85      0.19 o 
  -2   5  16        2.99        3.29      0.20 o 
  -1   5  16       19.28       10.39      0.98 o 
   0   5  16        0.50        0.33      0.25 o 
  -5   6  16       12.85       17.22      0.53 o 
  -4   6  16        4.08        4.13      0.23 o 
  -3   6  16        2.34        1.52      0.21 o 
  -2   6  16        0.14        0.19      0.12 o 
  -8   1  17        1.33        1.82      0.18 o 
  -7   1  17        4.04        3.29      0.23 o 
  -6   1  17        4.63        3.05      0.24 o 
  -5   1  17        0.48       -0.11      0.45 o 
  -4   1  17       18.72       20.12      0.64 o 
  -3   1  17       23.29       28.32      0.88 o 
  -2   1  17        0.80        1.97      0.42 o 
  -1   1  17        8.96        9.34      1.91 o 
   0   1  17        4.50        4.73      0.19 o 
  -7   2  17        1.73        3.12      0.22 o 
  -6   2  17       24.07       32.32      0.91 o 
  -5   2  17       24.53       33.76      0.97 o 
  -4   2  17       22.17       25.50      0.79 o 
  -3   2  17       31.24       31.38      1.01 o 
  -2   2  17        0.93        0.53      0.22 o 
  -1   2  17        0.54        1.11      0.21 o 
   0   2  17       24.19       25.27      5.82 o 
  -7   3  17       25.13       26.63      0.76 o 
  -6   3  17       15.12       14.81      0.43 o 
  -5   3  17        8.94        7.24      0.29 o 
  -4   3  17        0.01        0.76      0.22 o 
  -3   3  17       12.67       16.72      0.48 o 
  -2   3  17       27.00       23.76      2.17 o 
  -1   3  17       36.59       28.86      4.80 o 
   0   3  17        8.40        8.16      3.25 o 
  -6   4  17       11.76       18.22      0.53 o 
  -5   4  17       51.70       60.32      1.38 o 
  -4   4  17       28.13       26.80      0.84 o 
  -3   4  17       18.62       16.39      0.48 o 
  -2   4  17        2.94        2.11      0.29 o 
  -1   4  17        3.30        1.31      0.16 o 
  -5   5  17        0.07        0.51      0.18 o 
  -4   5  17        4.61        6.28      0.26 o 
  -3   5  17       19.10       18.13      0.53 o 
  -2   5  17       10.77        6.36      3.51 o 
  -7   0  18        6.65        5.19      0.27 o 
  -6   0  18        0.39        0.51      0.20 o 
  -5   0  18        4.65        6.92      0.31 o 
  -4   0  18       18.27       25.20      0.76 o 
  -3   0  18       80.48       97.63      7.98 o 
  -2   0  18        3.25        3.18      0.76 o 
  -1   0  18        0.83        0.30      0.31 o 
  -7   1  18       21.67       22.12      0.67 o 
  -6   1  18       36.54       40.98      1.18 o 
  -5   1  18       19.76       24.19      0.71 o 
  -4   1  18       20.30       25.95      0.80 o 
  -3   1  18        6.78        8.38      0.34 o 
  -2   1  18        8.70        9.37      1.83 o 
  -1   1  18       10.79        8.42      3.55 o 
  -6   2  18        2.64        3.17      0.23 o 
  -5   2  18       16.38       20.83      0.64 o 
  -4   2  18       11.38        9.74      0.35 o 
  -3   2  18        0.77        0.58      0.20 o 
  -2   2  18        4.53        4.44      0.22 o 
  -1   2  18        1.61        0.62      0.24 o 
  -6   3  18        1.08        0.28      0.35 o 
  -5   3  18        0.75        1.45      0.19 o 
  -4   3  18       14.20       14.57      0.42 o 
  -3   3  18        0.00        0.22      0.18 o 
  -2   3  18        1.61        0.66      0.16 o 
  -5   4  18        3.49        1.79      0.20 o 
  -4   4  18        0.67        1.02      0.19 o 
  -3   4  18        2.97        2.28      0.22 o 
  -5   1  19        2.44        3.77      0.25 o 
  -4   1  19        6.08        5.61      0.33 o 
  -3   1  19        0.16        0.07      0.38 o 
  -4   2  19        0.86        0.55      0.19 o 
                                                 
